# Supplementary material for: First report on prevalence of SARS-CoV-2 infection among health-care workers in Nicaragua
Source: PLoS One. 2021 Jan 27;16(1):e0246084. doi: 10.1371/journal.pone.0246084 (PMC7840011; doi:10.1371/journal.pone.0246084)
Supplement: S1 Table — (XLSX) [file pone.0246084.s001.xlsx]

## Sheet: Data
Item	Week	File	Results	Age	Male	Female	Sampling date	Physicians	Nurses	Medical assistants	Hospital	At least one symptom	Asymptomatics	Fever	Cough	Asthenia	Difficulty breathing or shortness of breath	Chest pain or pressure	Sore throat	Headache	Conjunctivitis	Diarrhea	Loss of smell and gustatory dysfunction	Loss of speech or movement	Body aches and discomfort	Symptom start date	Comorbidities	Hypertension	Diabetes	Cardiovascular diseases	Obesity	Cancer	Autoinmune diseases	Personal protective equipment	HCW symptomatic family member
1	1	1	NEGATIVE	37	0	1	2020-06-22	1	0	0	Public	7	0	0	1	0	0	1	1	1	0	1	1	0	1	2020-06-11	0	0	0	0	0	0	0	1	1
2	1	2	POSITIVE	44	0	1	2020-06-22	1	0	0	Public	1	0	0	0	0	0	0	0	0	0	0	0	0	1	2020-06-08	0	0	0	0	0	0	0	1	0
3	1	3	POSITIVE	55	0	1	2020-06-12	1	0	0	Public	6	0	1	1	1	1	0	0	1	0	0	1	0	0	2020-06-16	0	0	0	0	0	0	0	0	1
4	1	5	NEGATIVE	49	0	1	2020-06-22	1	0	0	Public	0	1	0	0	0	0	0	0	0	0	0	0	0	0		1	1	0	0	0	0	0	1	0
5	1	6	NEGATIVE	39	0	1	2020-06-22	0	1	0	Public	1	0	0	0	0	0	0	0	0	0	0	0	0	1		0	0	0	0	0	0	0	1	0
6	1	7	NEGATIVE	53	1	0	2020-06-22	0	1	0	Public	0	1	0	0	0	0	0	0	0	0	0	0	0	0		1	1	0	0	0	0	0	1	1
7	1	8	NEGATIVE	25	1	0	2020-06-22	1	0	0	Public	0	1	0	0	0	0	0	0	0	0	0	0	0	0		0	0	0	0	0	0	0	1	0
8	1	9	NEGATIVE	47	0	1	2020-06-22	0	0	1	Public	4	0	0	0	1	0	0	1	1	0	1	0	0	0	2020-05-26	0	0	0	0	0	0	0	1	1
9	1	10	POSITIVE	25	0	1	2020-06-22	1	0	0	Public	0	1	0	0	0	0	0	0	0	0	0	0	0	0		0	0	0	0	0	0	0	1	1
10	1	11	NEGATIVE	27	0	1	2020-06-22	0	1	0	Public	0	1	0	0	0	0	0	0	0	0	0	0	0	0		0	0	0	0	0	0	0	1	0
11	1	12	NEGATIVE		0	1	2020-06-22	0	0	1	Public	1	0	0	0	0	0	0	0	0	0	1	0	0	0		0	0	0	0	0	0	0	1	0
12	1	13	POSITIVE	36	0	1	2020-06-23	1	0	0	Private 2	3	0	0	1	0	0	0	1	1	0	0	0	0	0		0	0	0	0	0	0	0	1	1
13	1	14	NEGATIVE	26	0	1	2020-06-23	1	0	0	Private 2	0	1	0	0	0	0	0	0	0	0	0	0	0	0		0	0	0	0	0	0	0	1	0
14	1	15	POSITIVE	29	1	0	2020-06-23	1	0	0	Private 2	1	0	0	0	0	0	0	0	0	0	0	1	0	0	2020-05-06	0	0	0	0	0	0	0	1	1
15	1	16	NEGATIVE	76	1	0	2020-06-23	1	0	0	Private 2	1	0	1	0	0	0	0	0	0	0	0	0	0	0	2020-06-20	2	1	0	1	0	0	0	1	0
16	1	17	NEGATIVE	50	0	1	2020-06-23	1	0	0	Private 2	0	1	0	0	0	0	0	0	0	0	0	0	0	0		1	1	0	0	0	0	0	1	0
17	1	18	NEGATIVE	32	0	1	2020-06-23	1	0	0	Private 2	2	0	0	0	0	0	0	1	1	0	0	0	0	0	2020-05-15	0	0	0	0	0	0	0	1	1
18	1	19	NEGATIVE	25	1	0	2020-06-23	1	0	0	Private 2	0	1	0	0	0	0	0	0	0	0	0	0	0	0		0	0	0	0	0	0	0	1	0
19	1	20	NEGATIVE	27	0	1	2020-06-23	1	0	0	Private 2	0	1	0	0	0	0	0	0	0	0	0	0	0	0		0	0	0	0	0	0	0	0	0
20	2	21	NEGATIVE	30	0	1	2020-06-29	0	1	0	Private 2	1	0	0	0	0	0	0	0	0	0	0	0	0	1	2020-06-27	0	0	0	0	0	0	0	1	0
21	1	22	NEGATIVE	48	1	0	2020-06-23	1	0	0	Private 2	0	1	0	0	0	0	0	0	0	0	0	0	0	0		3	1	1	0	1	0	0	1	1
22	1	24	NEGATIVE	57	1	0	2020-06-26	1	0	0	Private 2	4	0	0	0	0	0	0	0	1	1	1	0	0	1	2020-06-20	0	0	0	0	0	0	0	1	0
23	2	25	POSITIVE	36	1	0	2020-06-29	1	0	0	Public	0	1	0	0	0	0	0	0	0	0	0	0	0	0		0	0	0	0	0	0	0	1	1
24	1	26	POSITIVE	26	0	1	2020-06-24	0	1	0	Private 2	0	1	0	0	0	0	0	0	0	0	0	0	0	0		0	0	0	0	0	0	0	1	1
25	1	27	POSITIVE	44	0	1	2020-06-23	1	0	0	Public	3	0	0	0	0	0	0	1	1	0	0	0	0	1	2020-06-22	1	0	0	0	0	1	0	1	0
26	1	28	POSITIVE	56	1	0	2020-06-25	1	0	0	Private 2	4	0	0	0	1	0	0	0	1	0	1	0	0	1	2020-06-18	0	0	0	0	0	0	0	1	0
27	2	29	NEGATIVE	28	1	0	2020-06-29	0	1	0	Private 2	1	0	0	0	0	0	0	1	0	0	0	0	0	0	2020-06-25	0	0	0	0	0	0	0	1	0
28	2	30	POSITIVE	26	1	0	2020-06-29	1	0	0	Public	0	1	0	0	0	0	0	0	0	0	0	0	0	0		0	0	0	0	0	0	0	1	0
29	1	31	NEGATIVE	26	0	1	2020-06-23	0	1	0	Private 2	1	0	0	0	0	0	0	0	0	0	1	0	0	0		0	0	0	0	0	0	0	1	0
30	1	32	NEGATIVE	27	0	1	2020-06-23	0	1	0	Private 2	0	1	0	0	0	0	0	0	0	0	0	0	0	0		0	0	0	0	0	0	0	1	1
31	1	33	NEGATIVE	27	1	0	2020-06-23	1	0	0	Private 2	0	1	0	0	0	0	0	0	0	0	0	0	0	0		0	0	0	0	0	0	0	1	0
32	1	34	NEGATIVE	34	0	1	2020-06-23	1	0	0	Private 2	0	1	0	0	0	0	0	0	0	0	0	0	0	0		0	0	0	0	0	0	0	1	0
33	1	35	NEGATIVE	24	1	0	2020-06-23	1	0	0	Private 2	0	1	0	0	0	0	0	0	0	0	0	0	0	0		0	0	0	0	0	0	0	1	0
34	1	36	NEGATIVE	32	0	1	2020-06-23	0	1	0	Private 2	0	1	0	0	0	0	0	0	0	0	0	0	0	0		0	0	0	0	0	0	0	1	0
35	1	37	NEGATIVE	32	0	1	2020-06-23	0	1	0	Private 2	0	1	0	0	0	0	0	0	0	0	0	0	0	0		0	0	0	0	0	0	0	0	0
36	1	38	POSITIVE	45	0	1	2020-06-23	0	1	0	Private 2	0	1	0	0	0	0	0	0	0	0	0	0	0	0		0	0	0	0	0	0	0	1	0
37	1	39	NEGATIVE	28	0	1	2020-06-23	0	1	0	Private 2	1	0	0	1	0	0	0	0	0	0	0	0	0	0		0	0	0	0	0	0	0	1	0
38	1	40	NEGATIVE	24	0	1	2020-06-23	1	0	0	Private 2	3	0	1	0	0	0	0	1	0	0	1	0	0	0		0	0	0	0	0	0	0	1	1
39	1	41	NEGATIVE	33	0	1	2020-06-23	0	1	0	Private 2	2	0	1	0	0	0	0	0	0	0	0	1	0	0		0	0	0	0	0	0	0	1	1
40	1	42	NEGATIVE	26	1	0	2020-06-25	1	0	0	Private 2	0	1	0	0	0	0	0	0	0	0	0	0	0	0		0	0	0	0	0	0	0	1	0
41	1	43	POSITIVE	40	0	1	2020-06-25	0	1	0	Private 2	2	0	0	0	0	0	0	0	0	0	1	1	0	0	2020-05-19	0	0	0	0	0	0	0	1	1
42	1	44	NEGATIVE	28	1	0	2020-06-23	0	1	0	Private 2	0	1	0	0	0	0	0	0	0	0	0	0	0	0		0	0	0	0	0	0	0	1	0
43	1	45	NEGATIVE	24	0	1	2020-06-24	1	0	0	Private 2	0	1	0	0	0	0	0	0	0	0	0	0	0	0		0	0	0	0	0	0	0	1	0
44	1	46	NEGATIVE	25	0	1	2020-06-23	1	0	0	Private 2	2	0	1	0	0	0	0	0	1	0	0	0	0	0		0	0	0	0	0	0	0	1	1
45	1	47	NEGATIVE	30	0	1	2020-06-25	0	0	1	Private 2	0	1	0	0	0	0	0	0	0	0	0	0	0	0		0	0	0	0	0	0	0	1	1
46	1	48	NEGATIVE	27	0	1	2020-06-25	0	0	1	Private 2	0	1	0	0	0	0	0	0	0	0	0	0	0	0		0	0	0	0	0	0	0	1	0
47	1	49	NEGATIVE	40	0	1	2020-06-25	1	0	0	Private 2	0	1	0	0	0	0	0	0	0	0	0	0	0	0		0	0	0	0	0	0	0	1	1
48	1	50	POSITIVE	20	0	1	2020-06-25	0	0	1	Private 2	0	1	0	0	0	0	0	0	0	0	0	0	0	0		0	0	0	0	0	0	0	1	1
49	1	51	NEGATIVE	27	1	0	2020-06-26	1	0	0	Private 2	2	0	1	0	0	0	0	0	0	0	1	0	0	0	2020-06-12	0	0	0	0	0	0	0	1	0
50	1	52	NEGATIVE	24	0	1	2020-06-26	1	0	0	Private 2	0	1	0	0	0	0	0	0	0	0	0	0	0	0		0	0	0	0	0	0	0	1	0
51	1	53	POSITIVE	25	1	0	2020-06-26	1	0	0	Private 2	2	0	1	1	0	0	0	0	0	0	0	0	0	0	2020-05-09	0	0	0	0	0	0	0	1	0
52	1	54	NEGATIVE	27	0	1	2020-06-26	0	1	0	Private 2	2	0	0	1	0	0	0	0	0	0	0	1	0	0	2020-06-15	0	0	0	0	0	0	0	1	0
53	1	55	NEGATIVE	26	1	0	2020-06-26	1	0	0	Private 2	0	1	0	0	0	0	0	0	0	0	0	0	0	0		0	0	0	0	0	0	0	1	0
54	1	56	NEGATIVE	30	0	1	2020-06-26	0	1	0	Private 2	0	1	0	0	0	0	0	0	0	0	0	0	0	0		0	0	0	0	0	0	0	1	0
55	1	57	NEGATIVE	25	1	0	2020-06-26	1	0	0	Private 2	2	0	0	1	1	0	0	0	0	0	0	0	0	0	2020-05-08	0	0	0	0	0	0	0	1	0
56	1	58	NEGATIVE	38	0	1	2020-06-26	0	1	0	Private 2	0	1	0	0	0	0	0	0	0	0	0	0	0	0	Mayo	0	0	0	0	0	0	0	1	1
57	1	59	NEGATIVE	27	0	1	2020-06-26	1	0	0	Private 2	0	1	0	0	0	0	0	0	0	0	0	0	0	0		0	0	0	0	0	0	0	1	0
58	1	60	POSITIVE	30	1	0	2020-06-26	1	0	0	Private 2	1	0	0	1	0	0	0	0	0	0	0	0	0	0	2020-06-24	0	0	0	0	0	0	0	1	0
59	1	61	POSITIVE	23	0	1	2020-06-25	0	0	1	Private 2	0	1	0	0	0	0	0	0	0	0	0	0	0	0		0	0	0	0	0	0	0	1	1
60	1	62	NEGATIVE	42	0	1	2020-06-25	0	0	1	Private 2	0	1	0	0	0	0	0	0	0	0	0	0	0	0		0	0	0	0	0	0	0	1	0
61	1	63	NEGATIVE	40	0	1		0	1	0	Private 2	1	0	0	1	0	0	0	0	0	0	0	0	0	0	2020-06-10	0	0	0	0	0	0	0	1	0
62	1	64	NEGATIVE	43	0	1	2020-06-25	0	1	0	Private 2	1	0	0	0	1	0	0	0	0	0	0	0	0	0	2020-06-15	0	0	0	0	0	0	0	1	0
63	1	65	POSITIVE	42	0	1	2020-06-25	1	0	0	Private 2	0	1	0	0	0	0	0	0	0	0	0	0	0	0		0	0	0	0	0	0	0	1	0
64	1	66	POSITIVE	23	1	0	2020-06-25	1	0	0	Private 2	0	1	0	0	0	0	0	0	0	0	0	0	0	0		0	0	0	0	0	0	0	1	1
65	1	67	NEGATIVE	47	1	0		1	0	0	Private 2	0	1	0	0	0	0	0	0	0	0	0	0	0	0		0	0	0	0	0	0	0	1	0
66	1	68	NEGATIVE	52	1	0	2020-06-25	1	0	0	Private 2	0	1	0	0	0	0	0	0	0	0	0	0	0	0		0	0	0	0	0	0	0	1	0
67	1	69	NEGATIVE		1	0		1	0	0	Private 2	0	1	0	0	0	0	0	0	0	0	0	0	0	0		0	0	0	0	0	0	0	1	1
68	1	70	NEGATIVE	29	0	1		0	1	0	Private 2	1	0	0	1	0	0	0	0	0	0	0	0	0	0	2020-06-24	0	0	0	0	0	0	0	1	1
69	1	71	NEGATIVE	25	0	1	2020-06-25	1	0	0	Private 2	0	1	0	0	0	0	0	0	0	0	0	0	0	0		0	0	0	0	0	0	0	1	0
70	1	72	NEGATIVE	34	0	1	2020-06-26	0	1	0	Private 2	2	0	0	1	0	0	1	0	0	0	0	0	0	0	2020-05-10	0	0	0	0	0	0	0	1	0
71	1	73	NEGATIVE	31	0	1	2020-06-26	0	1	0	Private 2	0	1	0	0	0	0	0	0	0	0	0	0	0	0	2020-05-08	0	0	0	0	0	0	0	1	0
72	1	74	NEGATIVE	28	1	0	2020-06-26	1	0	0	Private 2	2	0	1	1	0	0	0	0	0	0	0	0	0	0	2020-05-09	0	0	0	0	0	0	0	1	1
73	1	75	NEGATIVE	22	1	0	2020-06-25	1	0	0	Private 2	0	1	0	0	0	0	0	0	0	0	0	0	0	0		0	0	0	0	0	0	0	1	0
74	1	76	NEGATIVE	28	0	1	2020-06-26	0	1	0	Private 2	0	1	0	0	0	0	0	0	0	0	0	0	0	0		1	0	1	0	0	0	0	1	0
75	1	77	NEGATIVE	32	0	1	2020-06-26	1	0	0	Private 2	0	1	0	0	0	0	0	0	0	0	0	0	0	0		0	0	0	0	0	0	0	1	0
76	1	78	POSITIVE	29	1	0	2020-06-26	1	0	0	Private 2	0	1	0	0	0	0	0	0	0	0	0	0	0	0		0	0	0	0	0	0	0	1	1
77	1	79	NEGATIVE	30	0	1	2020-06-26	1	0	0	Private 2	2	0	0	1	0	0	0	0	0	0	1	0	0	0	2020-06-09	0	0	0	0	0	0	0	1	0
78	1	80	NEGATIVE	43	1	0	2020-06-26	1	0	0	Private 2	1	0	0	0	0	0	0	0	0	0	0	1	0	0	2020-06-05	1	1	0	0	0	0	0	1	0
79	1	81	NEGATIVE	30	0	1	2020-06-24	0	1	0	Private 2	2	0	0	1	0	0	0	0	0	0	0	0	0	1	2020-06-21	0	0	0	0	0	0	0	1	0
80	1	82	NEGATIVE	31	0	1	2020-06-24	1	0	0	Private 2	0	1	0	0	0	0	0	0	0	0	0	0	0	0		0	0	0	0	0	0	0	1	0
81	1	83	POSITIVE	25	0	1	2020-06-24	0	1	0	Private 2	0	1	0	0	0	0	0	0	0	0	0	0	0	0		0	0	0	0	0	0	0	0	0
82	1	84	NEGATIVE	31	0	1	2020-06-24	1	0	0	Private 2	0	1	0	0	0	0	0	0	0	0	0	0	0	0		0	0	0	0	0	0	0	1	0
83	1	85	POSITIVE	47	1	0	2020-07-22	1	0	0	Private 2	3	0	1	0	0	0	0	1	0	0	1	0	0	0		1	0	1	0	0	0	0	1	0
84	1	86	NEGATIVE	23	1	0	2020-06-25	0	0	1	Private 2	1	0	0	0	0	0	0	0	0	0	0	1	0	0	2020-05-19	0	0	0	0	0	0	0	1	0
85	1	87	NEGATIVE	35	1	0	2020-06-24	0	1	0	Private 2	0	1	0	0	0	0	0	0	0	0	0	0	0	0		0	0	0	0	0	0	0	1	0
86	1	88	NEGATIVE	32	0	1	2020-06-24	0	1	0	Private 2	0	1	0	0	0	0	0	0	0	0	0	0	0	0		0	0	0	0	0	0	0	1	0
87	1	89	NEGATIVE	25	0	1	2020-06-24	1	0	0	Private 2	0	1	0	0	0	0	0	0	0	0	0	0	0	0	2020-05-21	0	0	0	0	0	0	0	1	0
88	1	90	NEGATIVE	36	0	1	2020-06-24	1	0	0	Private 2	4	0	0	1	1	0	1	1	0	0	0	0	0	0		0	0	0	0	0	0	0	1	0
89	1	91	NEGATIVE	26	0	1	2020-06-24	1	0	0	Private 2	0	1	0	0	0	0	0	0	0	0	0	0	0	0		0	0	0	0	0	0	0	1	1
90	1	92	NEGATIVE	32	1	0	2020-06-24	1	0	0	Private 2	0	1	0	0	0	0	0	0	0	0	0	0	0	0		0	0	0	0	0	0	0	1	0
91	1	93	NEGATIVE	26	0	1	2020-06-24	0	1	0	Private 2	0	1	0	0	0	0	0	0	0	0	0	0	0	0		0	0	0	0	0	0	0	1	0
92	1	94	POSITIVE	30	1	0	2020-06-25	1	0	0	Private 2	0	1	0	0	0	0	0	0	0	0	0	0	0	0		0	0	0	0	0	0	0	1	0
93	1	95	NEGATIVE	26	0	1	2020-06-24	1	0	0	Private 2	0	1	0	0	0	0	0	0	0	0	0	0	0	0		0	0	0	0	0	0	0	1	0
94	1	96	POSITIVE	27	0	1	2020-06-24	0	1	0	Private 2	0	1	0	0	0	0	0	0	0	0	0	0	0	0		1	0	0	1	0	0	0	1	0
95	1	97	NEGATIVE		1	0	2020-06-25	0	1	0	Private 2	0	1	0	0	0	0	0	0	0	0	0	0	0	0		0	0	0	0	0	0	0	0	0
96	1	98	NEGATIVE	28	0	1	2020-06-24	0	1	0	Private 2	0	1	0	0	0	0	0	0	0	0	0	0	0	0		0	0	0	0	0	0	0	1	0
97	1	99	NEGATIVE	56	0	1	2020-06-24	0	1	0	Private 2	0	1	0	0	0	0	0	0	0	0	0	0	0	0		1	1	0	0	0	0	0	1	0
98	1	100	NEGATIVE	33	0	1	2020-06-24	0	1	0	Private 2	0	1	0	0	0	0	0	0	0	0	0	0	0	0		0	0	0	0	0	0	0	1	1
99	2	101	NEGATIVE	30	1	0	2020-06-29	1	0	0	Private 2	0	1	0	0	0	0	0	0	0	0	0	0	0	0		1	1	0	0	0	0	0	1	0
100	2	102	NEGATIVE	32	1	0	2020-06-29	0	1	0	Private 2	0	1	0	0	0	0	0	0	0	0	0	0	0	0		0	0	0	0	0	0	0	1	0
101	2	103	NEGATIVE	29	0	1	2020-06-29	0	1	0	Private 2	0	1	0	0	0	0	0	0	0	0	0	0	0	0		0	0	0	0	0	0	0	1	0
102	2	104	POSITIVE	26	0	1	2020-06-29	1	0	0	Private 2	0	1	0	0	0	0	0	0	0	0	0	0	0	0		0	0	0	0	0	0	0	1	0
103	2	105	POSITIVE	39	0	1	2020-06-29	0	1	0	Private 2	1	0	0	1	0	0	0	0	0	0	0	0	0	0	2020-06-15	0	0	0	0	0	0	0	1	0
104	2	106	POSITIVE	33	0	1	2020-06-29	0	0	1	Private 2	3	0	1	1	0	0	0	0	0	0	0	0	0	1	2020-04-20	0	0	0	0	0	0	0	1	0
105	2	107	POSITIVE	29	0	1	2020-06-29	0	1	0	Private 2	0	1	0	0	0	0	0	0	0	0	0	0	0	0		1	0	1	0	0	0	0	1	1
106	2	108	NEGATIVE	33	0	1	2020-06-29	0	1	0	Private 2	0	1	0	0	0	0	0	0	0	0	0	0	0	0		0	0	0	0	0	0	0	1	0
107	2	109	NEGATIVE	30	0	1	2020-06-29	0	0	1	Private 2	1	0	0	0	0	0	0	0	0	0	1	0	0	0	2020-06-22	0	0	0	0	0	0	0	1	0
108	2	110	NEGATIVE	30	0	1	2020-06-29	0	1	0	Private 2	0	1	0	0	0	0	0	0	0	0	0	0	0	0		0	0	0	0	0	0	0	1	0
109	2	112	NEGATIVE	27	1	0	2020-06-29	1	0	0	Private 2	2	0	0	1	0	0	0	0	1	0	0	0	0	0	2020-06-15	0	0	0	0	0	0	0	1	1
110	2	113	NEGATIVE	26	1	0	2020-06-29	0	1	0	Private 2	0	1	0	0	0	0	0	0	0	0	0	0	0	0		0	0	0	0	0	0	0	1	0
111	2	114	NEGATIVE	24	0	1	2020-06-29	1	0	0	Private 2	0	1	0	0	0	0	0	0	0	0	0	0	0	0		0	0	0	0	0	0	0	1	0
112	2	115	POSITIVE	26	0	1	2020-06-29	0	0	1	Private 2	3	0	0	0	0	0	0	0	1	0	0	1	0	1	2020-06-15	0	0	0	0	0	0	0	1	1
113	2	116	NEGATIVE	49	1	0	2020-06-29	1	0	0	Private 2	0	1	0	0	0	0	0	0	0	0	0	0	0	0		0	0	0	0	0	0	0	1	0
114	2	117	POSITIVE	25	0	1	2020-06-29	1	0	0	Private 2	2	0	0	1	1	0	0	0	0	0	0	0	0	0	2020-05-18	0	0	0	0	0	0	0	0	0
115	2	118	NEGATIVE	51	1	0	2020-06-29	1	0	0	Private 2	0	1	0	0	0	0	0	0	0	0	0	0	0	0		1	1	0	0	0	0	0	1	0
116	2	119	NEGATIVE	25	0	1	2020-06-29	0	1	0	Private 2	1	0	0	0	0	0	0	1	0	0	0	0	0	0	2020-06-22	0	0	0	0	0	0	0	1	0
117	2	120	NEGATIVE	53	1	0	2020-06-29	1	0	0	Private 2	0	1	0	0	0	0	0	0	0	0	0	0	0	0		1	1	0	0	0	0	0	1	0
118	2	121	NEGATIVE	37	1	0	2020-06-30	1	0	0	Private 1	0	1	0	0	0	0	0	0	0	0	0	0	0	0		0	0	0	0	0	0	0	0	1
119	2	122	NEGATIVE	53	1	0	2020-06-30	1	0	0	Private 1	1	0	0	0	0	0	0	0	0	0	0	0	0	1		1	1	0	0	0	0	0	1	0
120	2	123	POSITIVE	71	1	0	2020-06-30	1	0	0	Private 1	0	1	0	0	0	0	0	0	0	0	0	0	0	0		1	1	0	0	0	0	0	1	0
121	2	124	POSITIVE	43	1	0	2020-06-30	1	0	0	Private 1	0	1	0	0	0	0	0	0	0	0	0	0	0	0		1	1	0	0	0	0	0	1	0
122	2	125	NEGATIVE	62	1	0	2020-06-30	1	0	0	Private 1	0	1	0	0	0	0	0	0	0	0	0	0	0	0		1	1	0	0	0	0	0	1	0
123	2	126	POSITIVE	64	1	0	2020-06-30	1	0	0	Private 1	0	1	0	0	0	0	0	0	0	0	0	0	0	0		0	0	0	0	0	0	0	1	1
124	2	128	POSITIVE	35	1	0	2020-07-01	0	1	0	Private 1	1	0	0	0	0	0	0	0	1	0	0	0	0	0		0	0	0	0	0	0	0	0	0
125	2	129	NEGATIVE	57	1	0	2020-06-30	1	0	0	Private 1	0	1	0	0	0	0	0	0	0	0	0	0	0	0		0	0	0	0	0	0	0	1	1
126	2	130	POSITIVE	36	1	0	2020-07-01	1	0	0	Private 1	1	0	0	1	0	0	0	0	0	0	0	0	0	0		1	0	0	0	1	0	0	1	0
127	2	131	POSITIVE	50	0	1	2020-07-03	1	0	0	Private 1	1	0	0	0	0	0	0	1	0	0	0	0	0	0		1	0	1	0	0	0	0	1	0
128	2	132	NEGATIVE	68	1	0	2020-07-01	1	0	0	Private 1	1	0	0	0	0	0	0	1	0	0	0	0	0	0		0	0	0	0	0	0	0	1	0
129	2	133	NEGATIVE	39	0	1	2020-07-01	0	1	0	Private 1	2	0	1	0	0	0	0	0	1	0	0	0	0	0	2020-06-27	0	0	0	0	0	0	0	1	1
130	2	134	NEGATIVE	36	0	1	2020-07-01	0	1	0	Private 1	1	0	0	0	0	0	0	1	0	0	0	0	0	0	2020-06-28	2	1	0	0	1	0	0	1	0
131	2	135	NEGATIVE	78	1	0	2020-07-01	1	0	0	Private 1	0	1	0	0	0	0	0	0	0	0	0	0	0	0		1	1	0	0	0	0	0	1	0
132	2	136	NEGATIVE	60	1	0	2020-07-01	1	0	0	Private 1	2	0	0	0	1	0	0	0	0	0	1	0	0	0		0	0	0	0	0	0	0	1	0
133	2	137	NEGATIVE	38	0	1	2020-07-01	0	1	0	Private 1	1	0	0	0	0	0	0	1	0	0	0	0	0	0		0	0	0	0	0	0	0	1	0
134	2	138	NEGATIVE	59	1	0	2020-07-01	1	0	0	Private 1	0	1	0	0	0	0	0	0	0	0	0	0	0	0		1	1	0	0	0	0	0	1	0
135	2	139	POSITIVE	67	1	0	2020-07-01	1	0	0	Private 1	0	1	0	0	0	0	0	0	0	0	0	0	0	0		2	1	1	0	0	0	0	0	0
136	2	140	POSITIVE	56	1	0	2020-07-01	1	0	0	Private 1	0	1	0	0	0	0	0	0	0	0	0	0	0	0		2	1	0	0	1	0	0	1	0
137	2	141	NEGATIVE	33	1	0	2020-07-01	1	0	0	Public	4	0	1	1	0	0	0	1	1	0	0	0	0	0	2020-04-01	0	0	0	0	0	0	0	1	0
138	2	142	NEGATIVE	34	0	1	2020-07-01	1	0	0	Public	5	0	0	1	0	0	0	1	1	0	0	0	1	1	2020-06-23	0	0	0	0	0	0	0	1	0
139	2	143	POSITIVE	45	1	0	2020-07-01	1	0	0	Private 1	1	0	0	0	0	0	0	0	0	0	1	0	0	0	2020-06-30	1	0	0	0	0	1	0	1	1
140	2	144	NEGATIVE	37	0	1	2020-07-02	0	0	1	Private 1	0	1	0	0	0	0	0	0	0	0	0	0	0	0		0	0	0	0	0	0	0	1	0
141	2	145	NEGATIVE	66	1	0	2020-07-02	1	0	0	Private 1	0	1	0	0	0	0	0	0	0	0	0	0	0	0		0	0	0	0	0	0	0	1	0
142	2	146	POSITIVE	42	1	0	2020-07-01	1	0	0	Private 1	0	1	0	0	0	0	0	0	0	0	0	0	0	0		0	0	0	0	0	0	0	1	0
143	2	147	NEGATIVE	48	1	0	2020-07-01	1	0	0	Private 1	0	1	0	0	0	0	0	0	0	0	0	0	0	0		1	1	0	0	0	0	0	1	0
144	2	148	NEGATIVE		1	0		1	0	0	Private 1	0	1	0	0	0	0	0	0	0	0	0	0	0	0		2	1	1	0	0	0	0	1	0
145	2	149	NEGATIVE	57	0	1	2020-07-01	1	0	0	Private 1	0	1	0	0	0	0	0	0	0	0	0	0	0	0	2020-06-24	0	0	0	0	0	0	0	1	0
146	2	150	NEGATIVE	58	1	0	2020-07-02	1	0	0	Private 1	0	1	0	0	0	0	0	0	0	0	0	0	0	0		0	0	0	0	0	0	0	1	0
147	2	152	NEGATIVE	52	0	1	2020-07-02	1	0	0	Private 1	1	0	0	0	0	0	0	0	1	0	0	0	0	0	2020-06-22	0	0	0	0	0	0	0	1	0
148	2	153	POSITIVE	31	0	1	2020-07-01	0	1	0	Private 1	2	0	1	0	0	0	0	0	0	0	0	1	0	0	2020-06-25	0	0	0	0	0	0	0	1	0
149	3	154	NEGATIVE		0	1	2020-07-07	0	0	1	Private 4	0	1	0	0	0	0	0	0	0	0	0	0	0	0		2	0	1	0	1	0	0	1	0
150	2	155	NEGATIVE	35	0	1	2020-07-02	0	1	0	Private 1	1	0	0	0	0	0	0	1	0	0	0	0	0	0		1	1	0	0	0	0	0	0	0
151	2	156	NEGATIVE	39	1	0	2020-07-02	1	0	0	Private 1	1	0	0	0	0	0	0	1	0	0	0	0	0	0		1	1	0	0	0	0	0	0	0
152	2	157	POSITIVE	50	0	1	2020-07-02	0	1	0	Private 4	1	0	0	0	0	0	0	1	0	0	0	0	0	0		0	0	0	0	0	0	0	1	0
153	2	158	NEGATIVE	41	1	0	2020-07-03	1	0	0	Private 1	0	1	0	0	0	0	0	0	0	0	0	0	0	0		0	0	0	0	0	0	0	1	0
154	2	159	NEGATIVE	37	0	1	2020-07-03	1	0	0	Private 1	0	1	0	0	0	0	0	0	0	0	0	0	0	0		0	0	0	0	0	0	0	1	0
155	2	160	POSITIVE	31	0	1	2020-07-02	0	0	1	Private 1	0	1	0	0	0	0	0	0	0	0	0	0	0	0		0	0	0	0	0	0	0	1	0
156	2	161	NEGATIVE	39	0	1	2020-06-30	0	1	0	Private 3	2	0	0	0	0	0	0	1	0	1	0	0	0	0		0	0	0	0	0	0	0	1	0
157	2	162	NEGATIVE	37	1	0	2020-07-02	0	1	0	Private 1	0	1	0	0	0	0	0	0	0	0	0	0	0	0		0	0	0	0	0	0	0	1	0
158	2	163	NEGATIVE	46	0	1	2020-07-02	0	0	1	Private 1	0	1	0	0	0	0	0	0	0	0	0	0	0	0		0	0	0	0	0	0	0	1	0
159	2	165	NEGATIVE	35	0	1	2020-06-29	0	1	0	Private 2	0	1	0	0	0	0	0	0	0	0	0	0	0	0		0	0	0	0	0	0	0	0	0
160	2	166	NEGATIVE	70	1	0	2020-07-02	1	0	0	Private 1	0	1	0	0	0	0	0	0	0	0	0	0	0	0		1	1	0	0	0	0	0	1	0
161	2	167	NEGATIVE	58	0	1	2020-07-02	1	0	0	Private 1	0	1	0	0	0	0	0	0	0	0	0	0	0	0		2	1	1	0	0	0	0	1	0
162	2	168	POSITIVE	58	0	1	2020-07-02	1	0	0	Private 2	6	0	1	1	1	0	0	1	1	0	0	0	0	1	2020-06-29	1	0	1	0	0	0	0	1	1
163	2	169	POSITIVE	31	0	1	2020-07-03	0	1	0	Private 1	1	0	0	0	0	0	0	0	0	0	1	0	0	0		0	0	0	0	0	0	0	1	1
164	2	170	POSITIVE	41	0	1	2020-07-02	1	0	0	Private 2	0	1	0	0	0	0	0	0	0	0	0	0	0	0		0	0	0	0	0	0	0	1	1
165	2	171	NEGATIVE	39	1	0	2020-07-03	1	0	0	Private 1	3	0	1	0	0	0	0	0	1	0	0	0	0	1	2020-06-03	0	0	0	0	0	0	0	1	1
166	2	172	NEGATIVE	60	0	1	2020-07-03	1	0	0	Private 1	0	1	0	0	0	0	0	0	0	0	0	0	0	0		1	1	0	0	0	0	0	1	0
167	2	173	NEGATIVE		0	1	2020-07-03	0	0	1	Private 1	0	1	0	0	0	0	0	0	0	0	0	0	0	0		0	0	0	0	0	0	0	1	1
168	2	174	NEGATIVE	62	1	0	2020-07-03	1	0	0	Private 1	0	1	0	0	0	0	0	0	0	0	0	0	0	0		1	1	0	0	0	0	0	1	0
169	2	175	POSITIVE	56	0	1	2020-07-04	1	0	0	Private 1	1	0	0	0	0	0	0	0	1	0	0	0	0	0	2020-06-15	0	0	0	0	0	0	0	1	0
170	2	176	NEGATIVE		1	0	2020-07-03	1	0	0	Private 1	0	1	0	0	0	0	0	0	0	0	0	0	0	0		1	1	0	0	0	0	0	1	0
171	2	177	NEGATIVE	57	1	0	2020-07-02	1	0	0	Private 4	0	1	0	0	0	0	0	0	0	0	0	0	0	0		2	1	0	0	1	0	0	1	0
172	2	178	NEGATIVE	49	0	1	2020-07-03	1	0	0	Private 1	0	1	0	0	0	0	0	0	0	0	0	0	0	0		1	1	0	0	0	0	0	1	0
173	2	179	POSITIVE	47	1	0	2020-07-03	1	0	0	Private 1	3	0	1	0	0	0	0	0	1	0	1	0	0	0	2020-06-25	1	1	0	0	0	0	0	1	0
174	2	180	NEGATIVE	38	0	1	2020-07-03	0	1	0	Private 1	4	0	0	1	0	0	1	1	1	0	0	0	0	0		0	0	0	0	0	0	0	1	1
175	2	181	POSITIVE	53	1	0	2020-07-03	1	0	0	Private 1	2	0	0	0	1	0	0	1	0	0	0	0	0	0	2020-06-26	1	0	0	0	0	1	0	1	0
176	2	182	NEGATIVE	50	0	1	2020-07-02	1	0	0	Private 1	1	0	0	0	0	0	0	0	0	0	0	0	0	1	2020-06-20	0	0	0	0	0	0	0	1	1
177	2	183	NEGATIVE	38	0	1	2020-07-03	1	0	0	Public	0	1	0	0	0	0	0	0	0	0	0	0	0	0		0	0	0	0	0	0	0	1	0
178	2	184	POSITIVE	36	0	1	2020-07-02	0	1	0	Private 1	0	1	0	0	0	0	0	0	0	0	0	0	0	0		0	0	0	0	0	0	0	1	0
179	2	185	NEGATIVE	41	0	1	2020-07-02	0	1	0	Private 1	0	1	0	0	0	0	0	0	0	0	0	0	0	0		0	0	0	0	0	0	0	1	0
180	2	186	NEGATIVE	50	1	0	2020-07-02	0	0	1	Private 1	0	1	0	0	0	0	0	0	0	0	0	0	0	0		1	1	0	0	0	0	0	1	0
181	2	187	NEGATIVE	17	1	0	2020-07-02	0	1	0	Private 1	1	0	0	0	0	0	0	0	1	0	0	0	0	0		0	0	0	0	0	0	0	1	1
182	2	188	NEGATIVE	39	1	0	2020-07-02	1	0	0	Public	0	1	0	0	0	0	0	0	0	0	0	0	0	0		0	0	0	0	0	0	0	1	0
183	2	189	POSITIVE	53	0	1	2020-07-02	1	0	0	Private 1	0	1	0	0	0	0	0	0	0	0	0	0	0	0		0	0	0	0	0	0	0	1	1
184	2	190	NEGATIVE	48	0	1	2020-07-02	1	0	0	Private 1	0	1	0	0	0	0	0	0	0	0	0	0	0	0		0	0	0	0	0	0	0	1	1
185	2	191	NEGATIVE	55	1	0	2020-07-03	1	0	0	Private 1	0	1	0	0	0	0	0	0	0	0	0	0	0	0		1	1	0	0	0	0	0	1	0
186	2	192	NEGATIVE	68	1	0	2020-07-03	1	0	0	Private 1	0	1	0	0	0	0	0	0	0	0	0	0	0	0		2	1	1	0	0	0	0	1	0
187	2	193	NEGATIVE		0	1	2020-07-03	0	0	1	Private 1	0	1	0	0	0	0	0	0	0	0	0	0	0	0		0	0	0	0	0	0	0	1	0
188	2	194	POSITIVE	54	1	0	2020-07-03	1	0	0	Private 1	0	1	0	0	0	0	0	0	0	0	0	0	0	0		1	1	0	0	0	0	0	1	0
189	2	195	NEGATIVE		1	0	2020-07-03	1	0	0	Private 1	1	0	1	0	0	0	0	0	0	0	0	0	0	0	2020-06-20	1	1	0	0	0	0	0	1	0
190	2	196	NEGATIVE	63	1	0	2020-07-03	1	0	0	Private 1	0	1	0	0	0	0	0	0	0	0	0	0	0	0		2	1	0	0	1	0	0	1	1
191	2	197	NEGATIVE	41	0	1	2020-07-03	0	1	0	Private 1	1	0	0	0	0	1	0	0	0	0	0	0	0	0		1	0	0	0	1	0	0	1	1
192	2	198	NEGATIVE	37	1	0	2020-07-03	0	0	1	Private 1	1	0	0	0	0	0	0	0	0	0	0	1	0	0	2020-07-01	1	0	0	0	1	0	0	1	0
193	2	199	NEGATIVE	60	0	1	2020-07-04	1	0	0	Private 1	0	1	0	0	0	0	0	0	0	0	0	0	0	0		1	1	0	0	0	0	0	1	0
194	2	200	POSITIVE	53	0	1	2020-07-03	1	0	0	Private 1	0	1	0	0	0	0	0	0	0	0	0	0	0	0		0	0	0	0	0	0	0	1	1
195	2	201	POSITIVE	42	0	1	2020-07-02	0	0	1	Private 1	0	1	0	0	0	0	0	0	0	0	0	0	0	0		0	0	0	0	0	0	0	1	0
196	2	202	NEGATIVE	65	1	0	2020-07-03	1	0	0	Private 1	0	1	0	0	0	0	0	0	0	0	0	0	0	0		1	1	0	0	0	0	0	1	0
197	2	203	POSITIVE	65	0	1	2020-07-03	1	0	0	Private 1	0	1	0	0	0	0	0	0	0	0	0	0	0	0		1	1	0	0	0	0	0	1	1
198	2	204	POSITIVE	48	1	0	2020-07-03	0	0	1	Private 1	2	0	0	0	0	0	1	0	0	0	0	0	0	1	2020-06-17	2	1	0	0	1	0	0	1	0
199	3	206	NEGATIVE	33	0	1	2020-07-08	1	0	0	Private 3	0	1	0	0	0	0	0	0	0	0	0	0	0	0		0	0	0	0	0	0	0	1	1
200	3	207	NEGATIVE	28	0	1	2020-07-08	1	0	0	Private 3	0	1	0	0	0	0	0	0	0	0	0	0	0	0		0	0	0	0	0	0	0	1	1
201	3	208	NEGATIVE	24	0	1	2020-07-08	0	1	0	Private 3	0	1	0	0	0	0	0	0	0	0	0	0	0	0		0	0	0	0	0	0	0	1	1
202	3	209	NEGATIVE	38	0	1	2020-07-08	1	0	0	Private 3	0	1	0	0	0	0	0	0	0	0	0	0	0	0		0	0	0	0	0	0	0	1	0
203	3	220	POSITIVE	60	0	1	2020-07-06	0	1	0	Private 3	2	0	0	0	0	0	0	1	1	0	0	0	0	0	2020-07-03	1	1	0	0	0	0	0	1	0
204	3	221	NEGATIVE	43	1	0	2020-07-06	1	0	0	Private 3	0	1	0	0	0	0	0	0	0	0	0	0	0	0		1	0	1	0	0	0	0	1	1
205	3	222	NEGATIVE	44	1	0	2020-07-06	1	0	0	Private 3	0	1	0	0	0	0	0	0	0	0	0	0	0	0		1	1	0	0	0	0	0	1	0
206	3	223	POSITIVE	49	0	1	2020-07-06	1	0	0	Private 3	0	1	0	0	0	0	0	0	0	0	0	0	0	0		3	1	0	0	1	0	1	1	0
207	3	224	NEGATIVE	44	0	1	2020-07-06	0	1	0	Private 3	0	1	0	0	0	0	0	0	0	0	0	0	0	0		0	0	0	0	0	0	0	1	0
208	3	225	NEGATIVE	50	0	1	2020-07-06	0	1	0	Private 3	0	1	0	0	0	0	0	0	0	0	0	0	0	0		0	0	0	0	0	0	0	1	0
209	3	226	NEGATIVE	31	0	1	2020-07-06	0	1	0	Private 3	0	1	0	0	0	0	0	0	0	0	0	0	0	0		0	0	0	0	0	0	0	1	0
210	3	227	NEGATIVE	36	1	0	2020-07-06	0	1	0	Private 3	0	1	0	0	0	0	0	0	0	0	0	0	0	0		0	0	0	0	0	0	0	1	0
211	3	228	NEGATIVE	46	0	1	2020-07-06	1	0	0	Private 3	0	1	0	0	0	0	0	0	0	0	0	0	0	0		1	0	1	0	0	0	0	1	0
212	3	229	NEGATIVE	27	0	1	2020-07-06	0	1	0	Private 3	0	1	0	0	0	0	0	0	0	0	0	0	0	0		0	0	0	0	0	0	0	1	0
213	3	230	NEGATIVE	27	1	0	2020-07-07	0	1	0	Private 3	0	1	0	0	0	0	0	0	0	0	0	0	0	0		0	0	0	0	0	0	0	1	0
214	3	231	NEGATIVE	27	0	1	2020-07-07	0	1	0	Private 3	0	1	0	0	0	0	0	0	0	0	0	0	0	0		0	0	0	0	0	0	0	1	1
215	3	232	NEGATIVE	34	1	0	2020-07-07	1	0	0	Private 3	0	1	0	0	0	0	0	0	0	0	0	0	0	0		1	1	0	0	0	0	0	1	0
216	3	233	POSITIVE	36	0	1	2020-07-07	0	1	0	Private 3	0	1	0	0	0	0	0	0	0	0	0	0	0	0		0	0	0	0	0	0	0	1	1
217	3	234	NEGATIVE	37	0	1	2020-07-07	0	1	0	Private 3	0	1	0	0	0	0	0	0	0	0	0	0	0	0		0	0	0	0	0	0	0	1	0
218	3	235	POSITIVE	24	0	1	2020-07-07	0	1	0	Private 3	0	1	0	0	0	0	0	0	0	0	0	0	0	0		0	0	0	0	0	0	0	1	0
219	3	236	POSITIVE	27	0	1	2020-07-07	0	1	0	Private 3	0	1	0	0	0	0	0	0	0	0	0	0	0	0		0	0	0	0	0	0	0	1	0
220	3	237	NEGATIVE	25	0	1	2020-07-07	0	1	0	Private 3	0	1	0	0	0	0	0	0	0	0	0	0	0	0		0	0	0	0	0	0	0	1	0
221	3	238	NEGATIVE	26	0	1	2020-07-07	0	1	0	Private 3	0	1	0	0	0	0	0	0	0	0	0	0	0	0		0	0	0	0	0	0	0	1	0
222	3	239	NEGATIVE	44	1	0	2020-07-07	1	0	0	Private 3	0	1	0	0	0	0	0	0	0	0	0	0	0	0		0	0	0	0	0	0	0	1	0
223	3	240	POSITIVE	46	0	1	2020-07-06	0	1	0	Private 1	0	1	0	0	0	0	0	0	0	0	0	0	0	0		0	0	0	0	0	0	0	1	1
224	3	241	NEGATIVE	29	0	1		0	1	0	Private 1	0	1	0	0	0	0	0	0	0	0	0	0	0	0		0	0	0	0	0	0	0	1	1
225	3	242	POSITIVE	54	0	1	2020-07-06	1	0	0	Private 1	0	1	0	0	0	0	0	0	0	0	0	0	0	0		1	0	0	1	0	0	0	1	0
226	3	243	POSITIVE	60	0	1	2020-07-06	0	1	0	Private 1	0	1	0	0	0	0	0	0	0	0	0	0	0	0		0	0	0	0	0	0	0	1	0
227	3	244	POSITIVE	61	1	0		1	0	0	Private 4	1	0	0	0	1	0	0	0	0	0	0	0	0	0		3	1	1	0	1	0	0	1	1
228	3	245	NEGATIVE	31	0	1	2020-07-08	0	1	0	Private 3	0	1	0	0	0	0	0	0	0	0	0	0	0	0		0	0	0	0	0	0	0	1	0
229	3	246	POSITIVE	23	0	1	2020-07-08	1	0	0	Private 3	0	1	0	0	0	0	0	0	0	0	0	0	0	0		0	0	0	0	0	0	0	1	1
230	3	250	NEGATIVE	48	0	1	2020-07-09	0	1	0	Private 3	0	1	0	0	0	0	0	0	0	0	0	0	0	0		1	1	0	0	0	0	0	1	0
231	3	251	NEGATIVE	57	1	0	2020-07-06	1	0	0	Private 3	0	1	0	0	0	0	0	0	0	0	0	0	0	0		0	0	0	0	0	0	0	1	1
232	3	252	NEGATIVE	40	0	1	2020-07-06	1	0	0	Private 3	0	1	0	0	0	0	0	0	0	0	0	0	0	0		0	0	0	0	0	0	0	1	0
233	3	253	NEGATIVE	51	1	0	2020-07-06	1	0	0	Private 3	0	1	0	0	0	0	0	0	0	0	0	0	0	0		1	1	0	0	0	0	0	1	0
234	3	254	NEGATIVE	29	0	1	2020-07-06	1	0	0	Private 3	0	1	0	0	0	0	0	0	0	0	0	0	0	0		0	0	0	0	0	0	0	1	0
235	3	255	POSITIVE	46	0	1	2020-07-06	1	0	0	Private 3	0	1	0	0	0	0	0	0	0	0	0	0	0	0		2	1	0	0	0	0	1	1	0
236	3	256	POSITIVE	29	0	1	2020-07-06	0	1	0	Private 3	1	0	0	0	0	0	0	0	0	0	1	0	0	0	2020-06-29	0	0	0	0	0	0	0	1	0
237	3	257	NEGATIVE	30	0	1	2020-07-06	1	0	0	Private 3	0	1	0	0	0	0	0	0	0	0	0	0	0	0		0	0	0	0	0	0	0	1	0
238	3	258	NEGATIVE	39	1	0	2020-07-06	1	0	0	Private 3	0	1	0	0	0	0	0	0	0	0	0	0	0	0		0	0	0	0	0	0	0	1	0
239	3	259	NEGATIVE	23	0	1	2020-07-06	0	1	0	Private 3	0	1	0	0	0	0	0	0	0	0	0	0	0	0		0	0	0	0	0	0	0	1	0
240	3	260	POSITIVE	29	0	1	2020-07-06	1	0	0	Private 3	0	1	0	0	0	0	0	0	0	0	0	0	0	0		0	0	0	0	0	0	0	1	0
241	3	261	NEGATIVE	25	0	1	2020-07-07	0	1	0	Private 3	0	1	0	0	0	0	0	0	0	0	0	0	0	0		0	0	0	0	0	0	0	1	0
242	3	262	NEGATIVE	25	0	1	2020-07-09	0	1	0	Private 3	0	1	0	0	0	0	0	0	0	0	0	0	0	0		0	0	0	0	0	0	0	1	0
243	3	263	NEGATIVE	34	1	0	2020-07-09	0	1	0	Private 3	0	1	0	0	0	0	0	0	0	0	0	0	0	0		0	0	0	0	0	0	0	1	0
244	3	264	POSITIVE	34	0	1	2020-07-09	0	1	0	Private 3	0	1	0	0	0	0	0	0	0	0	0	0	0	0		0	0	0	0	0	0	0	1	0
245	3	265	NEGATIVE	28	1	0	2020-07-09	0	1	0	Private 3	0	1	0	0	0	0	0	0	0	0	0	0	0	0		0	0	0	0	0	0	0	1	1
246	3	266	NEGATIVE	51	0	1	2020-07-09	1	0	0	Private 3	0	1	0	0	0	0	0	0	0	0	0	0	0	0		0	0	0	0	0	0	0	1	1
247	3	267	NEGATIVE	52	0	1	2020-07-09	1	0	0	Private 3	0	1	0	0	0	0	0	0	0	0	0	0	0	0		0	0	0	0	0	0	0	1	0
248	3	268	NEGATIVE	34	1	0	2020-07-09	0	1	0	Private 3	0	1	0	0	0	0	0	0	0	0	0	0	0	0		0	0	0	0	0	0	0	1	0
249	3	269	NEGATIVE	43	1	0	2020-07-09	1	0	0	Private 3	0	1	0	0	0	0	0	0	0	0	0	0	0	0		2	1	0	0	1	0	0	1	1
250	3	270	POSITIVE	42	1	0	2020-07-09	1	0	0	Private 3	0	1	0	0	0	0	0	0	0	0	0	0	0	0		1	0	0	0	1	0	0	1	0
251	3	271	NEGATIVE	26	0	1	2020-07-07	0	1	0	Private 3	0	1	0	0	0	0	0	0	0	0	0	0	0	0		0	0	0	0	0	0	0	1	0
252	3	272	POSITIVE	42	0	1	2020-07-07	0	1	0	Private 3	0	1	0	0	0	0	0	0	0	0	0	0	0	0		0	0	0	0	0	0	0	1	0
253	3	273	NEGATIVE	32	0	1	2020-07-07	1	0	0	Private 3	0	1	0	0	0	0	0	0	0	0	0	0	0	0		0	0	0	0	0	0	0	1	1
254	3	274	NEGATIVE	30	1	0	2020-07-07	0	1	0	Private 3	0	1	0	0	0	0	0	0	0	0	0	0	0	0		0	0	0	0	0	0	0	1	0
255	3	275	NEGATIVE	25	0	1	2020-07-07	0	1	0	Private 3	0	1	0	0	0	0	0	0	0	0	0	0	0	0		0	0	0	0	0	0	0	1	0
256	3	276	NEGATIVE	28	0	1	2020-07-07	0	1	0	Private 3	0	1	0	0	0	0	0	0	0	0	0	0	0	0		0	0	0	0	0	0	0	1	0
257	3	277	NEGATIVE	49	0	1	2020-07-07	1	0	0	Private 3	0	1	0	0	0	0	0	0	0	0	0	0	0	0		0	0	0	0	0	0	0	1	0
258	3	278	NEGATIVE	56	1	0	2020-07-07	1	0	0	Private 3	0	1	0	0	0	0	0	0	0	0	0	0	0	0		0	0	0	0	0	0	0	1	0
259	3	279	NEGATIVE	50	0	1	2020-07-07	0	1	0	Private 3	0	1	0	0	0	0	0	0	0	0	0	0	0	0		0	0	0	0	0	0	0	1	0
260	3	280	NEGATIVE	43	0	1	2020-07-07	1	0	0	Private 3	0	1	0	0	0	0	0	0	0	0	0	0	0	0		0	0	0	0	0	0	0	1	0
261	3	281	NEGATIVE	46	1	0	2020-07-09	1	0	0	Private 3	0	1	0	0	0	0	0	0	0	0	0	0	0	0		0	0	0	0	0	0	0	1	1
262	3	282	POSITIVE	26	0	1	2020-07-09	1	0	0	Private 3	0	1	0	0	0	0	0	0	0	0	0	0	0	0		0	0	0	0	0	0	0	1	0
263	3	283	NEGATIVE	32	0	1	2020-07-09	0	1	0	Private 3	0	1	0	0	0	0	0	0	0	0	0	0	0	0		0	0	0	0	0	0	0	1	0
264	3	284	NEGATIVE	24	1	0	2020-07-09	1	0	0	Private 3	0	1	0	0	0	0	0	0	0	0	0	0	0	0		0	0	0	0	0	0	0	1	0
265	3	285	NEGATIVE	51	0	1	2020-07-09	0	1	0	Private 3	0	1	0	0	0	0	0	0	0	0	0	0	0	0		0	0	0	0	0	0	0	1	0
266	3	286	NEGATIVE	30	0	1	2020-07-09	1	0	0	Private 3	0	1	0	0	0	0	0	0	0	0	0	0	0	0		1	0	0	0	0	1	0	1	0
267	3	287	POSITIVE	53	1	0	2020-07-09	1	0	0	Private 3	0	1	0	0	0	0	0	0	0	0	0	0	0	0		0	0	0	0	0	0	0	1	0
268	3	288	NEGATIVE	22	1	0	2020-07-09	1	0	0	Private 3	0	1	0	0	0	0	0	0	0	0	0	0	0	0		0	0	0	0	0	0	0	1	0
269	3	289	NEGATIVE	34	0	1	2020-07-09	1	0	0	Private 3	0	1	0	0	0	0	0	0	0	0	0	0	0	0		0	0	0	0	0	0	0	1	0
270	3	290	POSITIVE	29	1	0	2020-07-09	0	1	0	Private 3	0	1	0	0	0	0	0	0	0	0	0	0	0	0		0	0	0	0	0	0	0	1	0
271	3	291	POSITIVE	34	0	1	2020-07-08	1	0	0	Private 3	0	1	0	0	0	0	0	0	0	0	0	0	0	0		0	0	0	0	0	0	0	1	0
272	3	292	NEGATIVE	26	0	1	2020-07-08	0	1	0	Private 3	0	1	0	0	0	0	0	0	0	0	0	0	0	0		0	0	0	0	0	0	0	1	0
273	3	293	NEGATIVE	40	0	1	2020-07-08	1	0	0	Private 3	0	1	0	0	0	0	0	0	0	0	0	0	0	0		1	1	0	0	0	0	0	1	0
274	3	294	NEGATIVE	37	0	1	2020-07-08	1	0	0	Private 3	0	1	0	0	0	0	0	0	0	0	0	0	0	0		0	0	0	0	0	0	0	1	0
275	3	296	POSITIVE	51	0	1	2020-07-08	0	1	0	Private 3	0	1	0	0	0	0	0	0	0	0	0	0	0	0		0	0	0	0	0	0	0	1	1
276	3	297	NEGATIVE	28	0	1	2020-07-08	0	1	0	Private 3	0	1	0	0	0	0	0	0	0	0	0	0	0	0		0	0	0	0	0	0	0	1	0
277	3	298	NEGATIVE	40	1	0	2020-07-08	0	1	0	Private 3	0	1	0	0	0	0	0	0	0	0	0	0	0	0		0	0	0	0	0	0	0	1	0
278	3	299	NEGATIVE	34	0	1	2020-07-08	0	1	0	Private 3	0	1	0	0	0	0	0	0	0	0	0	0	0	0		0	0	0	0	0	0	0	1	0
279	3	300	NEGATIVE	46	1	0	2020-07-08	1	0	0	Private 3	0	1	0	0	0	0	0	0	0	0	0	0	0	0		0	0	0	0	0	0	0	1	0
280	3	301	NEGATIVE	21	0	1	2020-07-08	0	1	0	Private 3	0	1	0	0	0	0	0	0	0	0	0	0	0	0		0	0	0	0	0	0	0	1	0
281	3	302	POSITIVE	25	0	1	2020-07-08	0	1	0	Private 3	0	1	0	0	0	0	0	0	0	0	0	0	0	0		0	0	0	0	0	0	0	1	0
282	3	303	POSITIVE	24	0	1	2020-07-08	0	1	0	Private 3	0	1	0	0	0	0	0	0	0	0	0	0	0	0		0	0	0	0	0	0	0	1	0
283	3	304	NEGATIVE	55	0	1	2020-07-08	1	0	0	Private 3	0	1	0	0	0	0	0	0	0	0	0	0	0	0		1	1	0	0	0	0	0	1	1
284	3	305	NEGATIVE	20	0	1	2020-07-08	0	1	0	Private 3	0	1	0	0	0	0	0	0	0	0	0	0	0	0		0	0	0	0	0	0	0	1	0
285	3	307	POSITIVE	59	1	0	2020-07-07	1	0	0	Private 1	3	0	0	0	0	0	0	0	1	1	1	0	0	0	2020-06-04	0	0	0	0	0	0	0	1	0
286	3	309	NEGATIVE	51	0	1		1	0	0	Private 4	1	0	0	0	0	0	0	0	0	1	0	0	0	0		0	0	0	0	0	0	0	1	1
287	3	310	POSITIVE	34	1	0	2020-07-07	1	0	0	Private 4	0	1	0	0	0	0	0	0	0	0	0	0	0	0		1	1	0	0	0	0	0	1	1
288	3	311	NEGATIVE	63	0	1	2020-07-08	1	0	0	Private 1	2	0	0	0	0	0	0	1	1	0	0	0	0	0		1	0	0	0	0	1	0	1	0
289	3	312	POSITIVE	50	0	1	2020-07-08	1	0	0	Private 1	0	1	0	0	0	0	0	0	0	0	0	0	0	0		0	0	0	0	0	0	0	1	1
290	3	313	POSITIVE	62	1	0	2020-07-08	1	0	0	Private 1	0	1	0	0	0	0	0	0	0	0	0	0	0	0		0	0	0	0	0	0	0	1	0
291	3	315	NEGATIVE	60	0	1	2020-07-08	1	0	0	Private 1	1	0	0	0	0	0	0	0	1	0	0	0	0	0	2020-07-04	1	1	0	0	0	0	0	1	0
292	3	318	POSITIVE	43	1	0	2020-07-10	1	0	0	Private 3	0	1	0	0	0	0	0	0	0	0	0	0	0	0		0	0	0	0	0	0	0	1	0
293	3	322	NEGATIVE		0	1	2020-07-10	1	0	0	Private 3	0	1	0	0	0	0	0	0	0	0	0	0	0	0		0	0	0	0	0	0	0	0	0
294	3	324	POSITIVE	31	0	1	2020-07-10	0	1	0	Private 3	0	1	0	0	0	0	0	0	0	0	0	0	0	0		0	0	0	0	0	0	0	1	0
295	3	326	POSITIVE	41	0	1	2020-07-10	1	0	0	Private 3	0	1	0	0	0	0	0	0	0	0	0	0	0	0		0	0	0	0	0	0	0	1	1
296	3	327	NEGATIVE	30	1	0	2020-07-10	0	1	0	Private 3	0	1	0	0	0	0	0	0	0	0	0	0	0	0		0	0	0	0	0	0	0	1	1
297	3	328	NEGATIVE	37	0	1	2020-07-10	0	1	0	Private 3	0	1	0	0	0	0	0	0	0	0	0	0	0	0		0	0	0	0	0	0	0	1	0
298	3	329	POSITIVE	45	0	1	2020-07-10	1	0	0	Private 3	0	1	0	0	0	0	0	0	0	0	0	0	0	0		0	0	0	0	0	0	0	1	1
299	3	330	NEGATIVE		1	0	2020-07-10	1	0	0	Private 3	0	1	0	0	0	0	0	0	0	0	0	0	0	0		0	0	0	0	0	0	0	0	0
300	3	331	NEGATIVE	60	1	0	2020-07-10	1	0	0	Private 3	0	1	0	0	0	0	0	0	0	0	0	0	0	0		0	0	0	0	0	0	0	1	0
301	3	332	POSITIVE	49	0	1	2020-07-10	0	1	0	Private 3	0	1	0	0	0	0	0	0	0	0	0	0	0	0		1	1	0	0	0	0	0	1	1
302	3	333	NEGATIVE	33	0	1	2020-07-10	0	1	0	Private 3	0	1	0	0	0	0	0	0	0	0	0	0	0	0		0	0	0	0	0	0	0	1	1
303	3	334	NEGATIVE	28	0	1	2020-07-10	0	1	0	Private 3	0	1	0	0	0	0	0	0	0	0	0	0	0	0		0	0	0	0	0	0	0	1	0
304	3	335	POSITIVE	24	1	0	2020-07-10	0	1	0	Private 3	0	1	0	0	0	0	0	0	0	0	0	0	0	0		0	0	0	0	0	0	0	1	0
305	4	336	NEGATIVE	40	1	0		0	0	1	Private 1	0	1	0	0	0	0	0	0	0	0	0	0	0	0		0	0	0	0	0	0	0	1	0
306	4	337	POSITIVE	30	0	1		0	1	0	Private 1	2	0	0	0	0	0	0	1	1	0	0	0	0	0	Hace 2 semanas	1	0	1	0	0	0	0	1	0
307	4	338	POSITIVE	52	0	1	2020-07-14	0	1	0	Private 1	2	0	0	0	0	0	0	1	1	0	0	0	0	0	2020-06-30	0	0	0	0	0	0	0	1	0
308	4	339	POSITIVE	35	1	0	2020-06-15	1	0	0	Private 1	0	1	0	0	0	0	0	0	0	0	0	0	0	0		0	0	0	0	0	0	0	1	0
309	4	341	NEGATIVE	39	0	1	2020-07-14	0	1	0	Private 1	0	1	0	0	0	0	0	0	0	0	0	0	0	0		0	0	0	0	0	0	0	1	0
310	4	342	NEGATIVE	28	1	0	2020-07-14	0	1	0	Private 1	0	1	0	0	0	0	0	0	0	0	0	0	0	0		0	0	0	0	0	0	0	1	0
311	4	343	NEGATIVE	42	0	1	2020-07-14	1	0	0	Private 1	1	0	0	0	0	0	1	0	0	0	0	0	0	0		0	0	0	0	0	0	0	1	0
312	4	344	POSITIVE	27	1	0	2020-07-14	0	1	0	Private 1	0	1	0	0	0	0	0	0	0	0	0	0	0	0		0	0	0	0	0	0	0	1	0
313	4	345	NEGATIVE		0	1		0	1	0	Private 1	0	1	0	0	0	0	0	0	0	0	0	0	0	0		0	0	0	0	0	0	0	1	0
314	6	349	POSITIVE	40	0	1	2020-07-29	1	0	0	Private 2	4	0	1	0	0	0	1	0	1	0	0	0	0	1	2020-07-26	2	1	0	0	1	0	0	1	1
315	5	351	POSITIVE	68	0	1	2020-07-24	0	1	0	Private 1	2	0	0	0	0	0	0	0	1	0	0	0	0	1	2020-07-19	1	0	1	0	0	0	0	0	1
316	6	352	NEGATIVE	30	1	0	2020-07-29	0	0	1	Private 1	3	0	0	0	0	1	1	1	0	0	0	0	0	0	2020-07-11	0	0	0	0	0	0	0	1	1
317	6	353	NEGATIVE		0	1	2020-08-03	0	1	0	Private 3	3	0	0	0	0	0	0	0	1	0	1	0	0	1	2020-07-30	0	0	0	0	0	0	0	1	1
318	4	356	NEGATIVE	37	0	1	2020-07-14	0	0	1	Private 1	0	1	0	0	0	0	0	0	0	0	0	0	0	0		2	0	0	0	1	1	0	1	0
319	4	357	POSITIVE	41	0	1	2020-07-14	0	0	1	Private 1	3	0	1	0	0	0	0	0	1	0	0	0	0	1	Mayo	0	0	0	0	0	0	0	1	0
320	4	358	POSITIVE	38	0	1	2020-07-14	0	1	0	Private 1	0	1	0	0	0	0	0	0	0	0	0	0	0	0		0	0	0	0	0	0	0	1	0
321	4	359	POSITIVE	27	0	1		0	1	0	Private 1	0	1	0	0	0	0	0	0	0	0	0	0	0	0		0	0	0	0	0	0	0	1	0
322	4	360	NEGATIVE		0	1		0	0	1	Private 1	2	0	0	0	0	0	0	1	0	0	1	0	0	0	2020-07-06	0	0	0	0	0	0	0	1	1
323	4	361	NEGATIVE	35	0	1	2020-07-14	0	1	0	Private 1	0	1	0	0	0	0	0	0	0	0	0	0	0	0		0	0	0	0	0	0	0	1	0
324	4	362	NEGATIVE	23	1	0	2020-07-14	0	0	1	Private 1	0	1	0	0	0	0	0	0	0	0	0	0	0	0		0	0	0	0	0	0	0	1	0
325	4	363	NEGATIVE	30	0	1	2020-07-14	0	1	0	Private 1	0	1	0	0	0	0	0	0	0	0	0	0	0	0		1	0	0	0	0	0	1	0	0
326	4	364	NEGATIVE	35	1	0	2020-07-14	0	1	0	Private 1	3	0	0	0	0	0	1	1	1	0	0	0	0	0	2020-05-15	0	0	0	0	0	0	0	1	0
327	4	365	NEGATIVE	22	0	1	2020-07-14	0	1	0	Private 1	2	0	1	0	0	0	0	0	0	0	0	1	0	0		0	0	0	0	0	0	0	1	0
328	4	366	NEGATIVE	46	1	0	2020-07-15	0	1	0	Private 1	4	0	1	0	0	0	0	0	1	0	0	1	0	1	2020-05-15	0	0	0	0	0	0	0	1	0
329	4	367	NEGATIVE	25	0	1	2020-07-15	0	0	1	Private 1	0	1	0	0	0	0	0	0	0	0	0	0	0	0		0	0	0	0	0	0	0	1	0
330	4	368	NEGATIVE	42	0	1	2020-07-15	0	1	0	Private 1	3	0	0	1	1	0	0	1	0	0	0	0	0	0		1	0	1	0	0	0	0	1	0
331	4	369	NEGATIVE	41	0	1	2020-07-15	0	1	0	Private 1	0	1	0	0	0	0	0	0	0	0	0	0	0	0		0	0	0	0	0	0	0	1	0
332	4	370	NEGATIVE	32	0	1	2020-07-15	0	0	1	Private 1	1	0	0	0	0	0	0	0	1	0	0	0	0	0		0	0	0	0	0	0	0	1	0
333	4	371	NEGATIVE	32	0	1	2020-07-15	0	0	1	Private 1	1	0	0	0	0	0	0	0	1	0	0	0	0	0		0	0	0	0	0	0	0	1	1
334	4	372	POSITIVE	29	1	0	2020-07-15	0	0	1	Private 1	1	0	0	0	0	0	0	0	1	0	0	0	0	0		0	0	0	0	0	0	0	1	0
335	4	373	POSITIVE	57	0	1	2020-07-15	1	0	0	Private 1	2	0	0	0	0	0	0	1	1	0	0	0	0	0	2020-06-25	1	0	0	0	0	1	0	1	1
336	4	374	NEGATIVE	27	0	1	2020-07-15	0	0	1	Private 1	0	1	0	0	0	0	0	0	0	0	0	0	0	0		0	0	0	0	0	0	0	1	1
337	4	375	NEGATIVE	51	0	1	2020-07-15	0	1	0	Private 1	0	1	0	0	0	0	0	0	0	0	0	0	0	0		0	0	0	0	0	0	0	1	0
338	4	386	NEGATIVE	39	0	1	2020-07-15	1	0	0	Private 1	0	1	0	0	0	0	0	0	0	0	0	0	0	0		0	0	0	0	0	0	0	1	0
339	4	387	NEGATIVE	22	0	1		0	1	0	Private 1	3	0	0	0	1	0	1	0	1	0	0	0	0	0	2020-05-22	0	0	0	0	0	0	0	1	0
340	4	389	POSITIVE	54	1	0	2020-07-15	0	0	1	Private 1	0	1	0	0	0	0	0	0	0	0	0	0	0	0		1	0	1	0	0	0	0	1	0
341	4	391	POSITIVE	24	1	0	2020-07-15	0	0	1	Private 1	1	0	0	0	0	0	1	0	0	0	0	0	0	0		1	1	0	0	0	0	0	1	0
342	4	392	NEGATIVE	28	1	0	2020-07-15	0	1	0	Private 1	1	0	0	0	0	0	0	0	1	0	0	0	0	0	2020-07-10	1	0	0	0	1	0	0	1	0
343	4	393	NEGATIVE		0	1		0	1	0	Private 1	1	0	0	0	0	0	0	0	1	0	0	0	0	0	2020-07-14	2	1	0	0	1	0	0	1	0
344	4	394	NEGATIVE		0	1	2020-07-15	0	1	0	Private 1	0	1	0	0	0	0	0	0	0	0	0	0	0	0		1	0	0	0	1	0	0	1	0
345	4	395	NEGATIVE	52	1	0	2020-07-15	0	0	1	Private 1	0	1	0	0	0	0	0	0	0	0	0	0	0	0		1	1	0	0	0	0	0	1	0
346	4	396	NEGATIVE	45	0	1	2020-07-16	0	1	0	Private 1	2	0	0	0	0	0	0	1	1	0	0	0	0	0		1	1	0	0	0	0	0	1	0
347	4	397	NEGATIVE	39	0	1	2020-07-16	0	0	1	Private 1	0	1	0	0	0	0	0	0	0	0	0	0	0	0		0	0	0	0	0	0	0	1	0
348	4	398	NEGATIVE	47	0	1	2020-07-16	1	0	0	Private 1	0	1	0	0	0	0	0	0	0	0	0	0	0	0		0	0	0	0	0	0	0	1	1
349	4	399	POSITIVE	30	0	1	2020-07-16	0	1	0	Private 1	2	0	0	0	1	0	1	0	0	0	0	0	0	0	2020-07-14	0	0	0	0	0	0	0	1	0
350	4	400	NEGATIVE		0	1	2020-07-16	1	0	0	Private 1	1	0	0	0	0	0	0	0	0	0	0	0	0	1		1	0	0	0	0	0	1	1	0
351	4	401	NEGATIVE	26	0	1	2020-07-15	0	1	0	Private 1	0	1	0	0	0	0	0	0	0	0	0	0	0	0		0	0	0	0	0	0	0	1	0
352	4	402	NEGATIVE	59	1	0	2020-07-15	1	0	0	Private 4	4	0	0	0	0	0	0	0	1	0	1	1	0	1		2	1	0	1	0	0	0	1	0
353	4	403	NEGATIVE	32	0	1	2020-07-16	0	1	0	Private 1	0	1	0	0	0	0	0	0	0	0	0	0	0	0		0	0	0	0	0	0	0	1	0
354	4	404	NEGATIVE	24	1	0	2020-07-15	1	0	0	Private 1	2	0	0	0	0	0	0	0	1	0	0	0	0	1	2020-07-06	0	0	0	0	0	0	0	1	0
355	4	405	NEGATIVE	39	0	1	2020-07-16	0	1	0	Private 1	0	1	0	0	0	0	0	0	0	0	0	0	0	0		0	0	0	0	0	0	0	1	0
356	4	406	POSITIVE	32	0	1	2020-07-14	0	1	0	Private 1	0	1	0	0	0	0	0	0	0	0	0	0	0	0		1	0	0	0	1	0	0	1	0
357	4	407	NEGATIVE	36	0	1	2020-07-14	0	1	0	Private 1	0	1	0	0	0	0	0	0	0	0	0	0	0	0		0	0	0	0	0	0	0	1	0
358	4	408	POSITIVE	27	0	1	2020-07-14	0	1	0	Private 1	1	0	0	0	0	0	0	0	1	0	0	0	0	0	2020-06-30	0	0	0	0	0	0	0	1	0
359	4	409	NEGATIVE	29	0	1	2020-07-14	0	1	0	Private 1	0	1	0	0	0	0	0	0	0	0	0	0	0	0	2020-06-12	0	0	0	0	0	0	0	1	0
360	4	410	NEGATIVE	25	0	1	2020-07-14	0	0	1	Private 1	0	1	0	0	0	0	0	0	0	0	0	0	0	0		0	0	0	0	0	0	0	1	0
361	4	411	POSITIVE	45	0	1	2020-07-14	1	0	0	Private 1	3	0	0	0	0	0	0	1	1	0	0	0	0	1	2020-06-23	1	1	0	0	0	0	0	1	0
362	4	412	NEGATIVE	34	0	1	2020-07-14	0	0	1	Private 1	0	1	0	0	0	0	0	0	0	0	0	0	0	0		0	0	0	0	0	0	0	1	0
363	4	413	POSITIVE	41	1	0	2020-07-14	1	0	0	Private 1	1	0	0	0	0	0	0	0	0	0	0	0	0	1	2020-07-04	0	0	0	0	0	0	0	1	1
364	4	414	POSITIVE	41	0	1	2020-07-14	1	0	0	Private 1	0	1	0	0	0	0	0	0	0	0	0	0	0	0		0	0	0	0	0	0	0	1	0
365	4	415	NEGATIVE	42	0	1	2020-07-14	1	0	0	Private 1	0	1	0	0	0	0	0	0	0	0	0	0	0	0		0	0	0	0	0	0	0	1	0
366	5	426	POSITIVE	34	1	0	2020-07-22	1	0	0	Private 1	0	1	0	0	0	0	0	0	0	0	0	0	0	0		0	0	0	0	0	0	0	1	0
367	4	427	NEGATIVE	26	0	1	2020-07-16	1	0	0	Private 1	0	1	0	0	0	0	0	0	0	0	0	0	0	0		0	0	0	0	0	0	0	1	0
368	4	428	NEGATIVE	37	0	1	2020-07-16	0	1	0	Private 1	2	0	0	0	0	0	0	1	0	0	1	0	0	0		0	0	0	0	0	0	0	1	0
369	5	429	NEGATIVE	68	1	0	2020-07-22	0	1	0	Private 1	2	0	1	0	0	0	0	0	0	0	1	0	0	0	2020-07-18	3	1	1	0	0	1	0	1	0
370	4	430	POSITIVE	35	0	1	2020-07-16	0	1	0	Private 1	0	1	0	0	0	0	0	0	0	0	0	0	0	0		0	0	0	0	0	0	0	1	0
371	5	431	POSITIVE	65	1	0	2020-07-22	1	0	0	Private 1	2	0	0	0	0	0	0	0	1	0	0	0	0	1	2020-07-08	1	1	0	0	0	0	0	1	0
372	4	433	NEGATIVE	27	0	1	2020-07-16	0	1	0	Private 1	0	1	0	0	0	0	0	0	0	0	0	0	0	0		0	0	0	0	0	0	0	1	0
373	5	434	NEGATIVE	65	1	0	2020-07-23	1	0	0	Private 1	2	0	0	1	0	0	0	1	0	0	0	0	0	0	2020-07-18	1	1	0	0	0	0	0	1	0
374	4	436	NEGATIVE	52	0	1	2020-07-15	1	0	0	Public	5	0	1	1	0	0	0	1	0	0	1	1	0	0	2020-05-19	1	1	0	0	0	0	0	0	0
375	4	437	NEGATIVE	34	0	1	2020-07-15	1	0	0	Public	0	1	0	0	0	0	0	0	0	0	0	0	0	0	2020-07-01	0	0	0	0	0	0	0	1	0
376	5	438	POSITIVE	26	0	1	2020-07-23	1	0	0	Public	5	0	1	1	0	0	0	1	0	0	1	1	0	0	Mayo	0	0	0	0	0	0	0	0	0
377	4	439	NEGATIVE	26	0	1	2020-07-15	1	0	0	Public	0	1	0	0	0	0	0	0	0	0	0	0	0	0		1	1	0	0	0	0	0	1	0
378	4	440	NEGATIVE	32	0	1	2020-07-16	0	1	0	Public	6	0	0	1	1	0	0	0	1	0	1	1	0	1	2020-07-02	0	0	0	0	0	0	0	1	0
379	4	441	NEGATIVE	40	1	0	2020-07-15	1	0	0	Public	7	0	1	1	0	0	1	0	1	0	1	1	0	1	2020-05-18	0	0	0	0	0	0	0	1	0
380	4	442	NEGATIVE	35	0	1	2020-07-15	1	0	0	Public	6	0	1	1	0	0	1	0	1	0	0	1	0	1	2020-05-18	0	0	0	0	0	0	0	1	0
381	4	443	POSITIVE	48	1	0	2020-07-15	1	0	0	Public	3	0	0	1	0	0	0	0	1	0	0	0	0	1	2020-05-28	1	1	0	0	0	0	0	1	0
382	4	444	NEGATIVE	23	0	1	2020-07-15	1	0	0	Public	5	0	0	0	0	0	1	1	1	0	1	0	0	1	2020-05-19	1	0	0	0	1	0	0	1	1
383	4	445	POSITIVE	48	0	1	2020-07-15	0	0	1	Public	3	0	0	1	0	0	0	0	1	0	0	1	0	0	2020-05-12	0	0	0	0	0	0	0	1	0
384	5	446	POSITIVE	38	0	1	2020-07-22	0	1	0	Public	3	0	0	0	1	0	0	0	1	0	0	0	0	1	2020-07-08	0	0	0	0	0	0	0	0	0
385	5	447	POSITIVE	28	0	1	2020-07-21	0	1	0	Public	10	0	1	1	1	1	1	1	1	0	0	1	1	1	2020-05-05	0	0	0	0	0	0	0	0	1
386	4	448	POSITIVE	28	1	0	2020-07-16	0	0	1	Public	7	0	1	0	1	0	1	1	1	0	0	1	0	1	2020-05-01	1	1	0	0	0	0	0	1	1
387	5	449	POSITIVE	20	0	1	2020-07-22	1	0	0	Public	2	0	1	1	0	0	0	0	0	0	0	0	0	0		0	0	0	0	0	0	0	1	0
388	4	450	NEGATIVE	26	0	1	2020-07-16	1	0	0	Public	4	0	1	1	0	0	0	1	0	0	0	1	0	0	2020-05-12	0	0	0	0	0	0	0	1	0
389	5	451	NEGATIVE	48	0	1	2020-07-22	1	0	0	Public	4	0	1	1	1	0	0	0	1	0	0	0	0	0		0	0	0	0	0	0	0	1	0
390	4	452	POSITIVE	51	1	0	2020-07-16	1	0	0	Public	5	0	1	1	0	0	1	0	1	0	0	1	0	0	2020-05-14	1	1	0	0	0	0	0	0	1
391	5	453	NEGATIVE	55	0	1	2020-07-21	1	0	0	Private 4	9	0	1	1	1	1	1	0	1	0	1	1	0	1	2020-05-15	0	0	0	0	0	0	0	0	0
392	5	454	POSITIVE	31	1	0	2020-07-21	1	0	0	Public	6	0	1	1	0	0	0	1	0	0	1	1	0	1	2020-05-01	0	0	0	0	0	0	0	1	0
393	4	455	NEGATIVE	32	0	1	2020-07-16	1	0	0	Public	0	1	0	0	0	0	0	0	0	0	0	0	0	0	2020-07-10	0	0	0	0	0	0	0	1	0
394	5	456	NEGATIVE	63	1	0	2020-07-22	1	0	0	Private 1	0	1	0	0	0	0	0	0	0	0	0	0	0	0		1	1	0	0	0	0	0	0	0
395	5	478	POSITIVE	49	1	0	2020-07-23	1	0	0	Private 2	2	0	0	1	0	0	0	0	0	0	0	0	1	0	2020-07-21	2	1	0	0	1	0	0	0	0
396	5	556	POSITIVE	24	1	0	2020-07-23	0	1	0	Public	2	0	0	0	0	0	0	1	0	0	0	0	0	1	2020-05-25	0	0	0	0	0	0	0	1	0
397	5	559	NEGATIVE	28	0	1	2020-07-22	0	1	0	Public	3	0	0	0	0	0	0	1	1	0	0	1	0	0	2020-04-22	0	0	0	0	0	0	0	0	1
398	5	560	NEGATIVE	49	0	1		0	1	0	Public	2	0	0	0	0	0	0	0	1	0	0	1	0	0	Abril	0	0	0	0	0	0	0	1	0
399	5	561	NEGATIVE	29	0	1	2020-07-22	1	0	0	Public	0	0	0	0	0	0	0	0	0	0	0	0	0	0		0	0	0	0	0	0	0	1	0
400	5	562	NEGATIVE		1	0	2020-07-22	0	1	0	Public	4	0	0	1	0	0	0	1	1	0	0	0	0	1	2020-07-13	0	0	0	0	0	0	0	1	1
401	5	563	POSITIVE	19	1	0	2020-07-23	0	1	0	Public	2	0	0	0	0	0	0	0	1	0	0	1	0	0	2020-05-19	0	0	0	0	0	0	0	1	1
402	5	564	NEGATIVE	34	0	1	2020-07-22	1	0	0	Public	3	0	1	1	0	0	0	0	0	0	0	1	0	0	2020-05-10	0	0	0	0	0	0	0	0	1

## Sheet: Casos
Código de la muestra	Nombre del paciente	Resultado	Número de contacto
		(Detección del virus)
1	Arlette Gómez Guerrero	Negativo	86056355	0	0	1
2	Sumaya Moreira López	Positivo	84579402	0	1	0
3	Yolanda Fatima Ramírez Vanegas	Positivo	88798112	0	1	0
4	Carlos Quant Durán	Negativo	88809635	0	0	1
5	Marta Yadira Bendaña Morales	Negativo	81275149	0	0	1
6	Dinia Sujey Quezada Palma	Negativo	84761102	0	0	1
7	Roger Enrique Gutiérrez Pérez	Negativo	88649699	0	0	1
8	David Martin Mercado Mora	Negativo	84637233	0	0	1
9	Rita Padilla	Negativo	83808127	0	0	1
10	Norma Gabriela Peralta Castellón	Positivo	58529683	0	1	0
11	Keyla Patricia Briceño Martínez	Negativo	58208262	0	0	1
12	Lizeth del Socorro Pérez Dávila	Negativo	84775800	0	0	1
13	Tamara Kruspkaya Zúniga	Positivo	84542696	0	1	0
14	María Belén Ríos Herrera	Negativo	84744939	0	0	1
15	Julio César Osorno Ruiz	Positivo	83369830	0	1	0
16	Abraham Montealegre Fajardo	Negativo	88832160	0	0	1
17	Sonia Guadalupe Loasiga	Negativo	8370-6424	0	0	1
18	Katherine Giselle Cornejo Alegría	Negativo	87744090	0	0	1
19	Jorge Martín Obando Zamora	Negativa	8701-8051	0	0	0
20	Silvia Cecilia López Pavón	Negativa	83296852	0	0	0
21	María E. Mendoza	Negativo	-	0	0	1
22	Ignacio Molina	Negativo	83906208	0	0	1
23	Crisanta Leonor Rocha	Negativo	88821744	0	0	1
24	Roberto Francisco Guillén Corrales	Negativo	88841676	0	0	1
25	Carlos Alberto Marín López	Positivo	86631507	0	1	0
26	Astrid Alejandra Durán López	Positivo	87680380	0	1	0
27	Jhoanna Camacho	Positivo	-	0	1	0
28	Carlos Quant Durán	Positivo	-	0	1	0
29	Carlos López	Negativo	-	0	0	1
30	Allan Mariano Boden Campbell	Positivo	57573325	0	1	0
31	Alicia Lisbeth Baltodano Gutiérrez	Negativo	82237248/58686035	0	0	1
32	Martha de los Ángeles López Calero	Negativo	84921838	0	0	1
33	Luis Fernando Aragón Rodríguez	Negativo	85346604	0	0	1
34	Andrea Gulino	Negativo	8788-7130	0	0	1
35	Richard Santiago Sequeira Palacio	Negativo	77016028	0	0	1
36	Carla Patricia Juárez Ríos	Negativo	57278345	0	0	1
37	Karina Elizabeth Amplié Cerda	Negativo	75208758	0	0	1
38	Carolina Concepción Sotelo López	Positiva	89956960	0	0	0
39	Jessenia Yahosca Sánchez Nicoya	Negativa	82447992	0	0	0
40	Lisbeth Cristina Gómez Vásquez	Negativo	89317728	0	0	1
41	Jorlin Nadielka Alaníz Jirón	Negativo	88254732	0	0	1
42	Allan José Rivera Morales	Negativo	86850606	0	0	1
43	Janeth del Socorro Espinoza	Positivo	58488541	0	1	0
44	Carlos Alberto Cruz Carmona	Negativo	57669789	0	0	1
45	Lis Anieth Fonseca Rivas	Negativo	82573910	0	0	1
46	Marilyn Guadamuz	Negativo	85163480	0	0	1
47	Cinthia Masciel Gaitán García	Negativo	77303597	0	0	1
48	Jennifer Tatiana Silva Díaz	Negativo	76213100	0	0	1
49	Norma Aracely Dubón Molineros	Negativo	86718833	0	0	1
50	María Soledad Flores Vílchez	Positivo	76064443	0	1	0
51	Marlon José Sandino Bermúdez	Negativo	84650305	0	0	1
52	Franyela María Duarte Valle	Negativo	81163434	0	0	1
53	Ángel Abdel García Almanza	Positivo	85512883	0	1	0
54	Carolina del Carmen Cruz Velásquez	Negativo	-	0	0	1
55	Yelsin Ernesto Blandón	Negativo	88807782	0	0	1
56	Liessell Verónica Espinoza Cruz	Negativo	82523034	0	0	1
57	Carlos Bismark Zeledón Urcuyo	Negativo	84970508	0	0	1
58	Mireya de la Ángeles Carmona López	Negativo	88971330	0	0	1
59	Mayte Rosset Bonilla Castillo	Negativo	88764212	0	0	1
60	Alberto José Luna Chaverry	Positivo	84901907	0	1	0
61	Seydi Abigail Sánchez López	Positivo	-	0	1	0
62	Bonny del Carmen Palma Martínez	Negativo	77128262	0	0	1
63	Reyna María Pavón Baldioceda	Negativo	87894803	0	0	1
64	Maribel Mercado Ruiz	Negativo	88714079	0	0	1
65	María José Leiva	Positivo	86720369	0	1	0
66	Graham Daniel Cerda Duarte	Positivo	88117119	0	1	0
67	Jury Martin Cerda Flores	Negativo	84679417	0	0	1
68	José Santos Latino Gaitán	Negativo	87758516	0	0	1
69	Ramón Vanegas Carrero	Negativo	87320222	0	0	1
70	Jorlenis Esperanza Caballero Salgado	Negativo	82912579	0	0	1
71	Kirsten Yanery Fuentes Rivera	Negativo	89464881	0	0	1
72	Ileana Vanessa Ayerdis Jarquín	Negativo	89350242	0	0	1
73	Glendys Esmeralda Norori Calero	Negativo	85662101	0	0	1
74	Delvis Antonio Majano Gutiérrez	Negativo	89928294	0	0	1
75	Oscar Emmanuel Vega Castillo	Negativo	76957254	0	0	1
76	Yuri Marisela Palacios Olivas	Negativo	84200117	0	0	1
77	Keiry Rizo Montes	Negativo	88542050	0	0	1
78	William Humberto Cruz	Positivo	86611485	0	1	0
79	Patricia Javiera Gaitán	Negativo	86772858	0	0	1
80	Roberto Javier Morales Sáenz	Negativo	85922834	0	0	1
81	Lisseth del Carmen Cabrera Mercado	Negativo	89589717	0	0	1
82	Dahyanna María García Aguilar	Negativo	83707006	0	0	1
83	Lidia Patricia Castillo Ríos	Positivo	88850533	0	1	0
84	Migdalia Imara Brown Jiménez	Negativo	76913511	0	0	1
85	Weismar Rocha Castillo	Negativo	88813444	0	0	1
86	Jorge Luis Zúniga	Negativo	75354469	0	0	1
87	Joel Etzequiel López Ruiz	Negativo	82551319	0	0	1
88	Rebeca Araceli Gómez Hurtado	Negativo	87305551	0	0	1
89	Marta Lucia Rodríguez Sobalvarro	Negativo	83746752	0	0	1
90	Gladys Virginia Laínez Corrales	Negativo	83778618	0	0	1
91	Raquel Verenice Aguilar Flores	Negativo	57375967	0	0	1
92	Gerardo Manuel Barreto Ruiz	Negativo	89242779	0	0	1
93	Maryolis Sarahí Blandón Maradiaga	Negativo	58052653	0	0	1
94	Luis Felipe Alfaro Gutiérrez	Positivo	57574571	0	1	0
95	Emelda María Espinoza Blandón	Negativo	81959557	0	0	1
96	María Gabriela Raudes Brenes	Positivo	75108678	0	1	0
97	Moisés Francisco Mayorga Rayo	Negativo	78208610	0	0	1
98	Jenia Dejanire Montiel Gómez	Negativo	84271212	0	0	1
99	Esperanza Jacqueline Fuentes Sandino	Negativa	85774153	0	0	0
100	Emma Carolina Fernández Téllez	Negativo	89032526	0	0	1
101	Sergio Junior Ortega Sáenz	Negativo	81445151	0	0	1
102	Bayardo José Gutiérrez Guevara	Negativo	87911793	0	0	1
103	Darling Elizabeth Olivares Hernández	Negativo	83828681	0	0	1
104	Mariaelena Manzanarez Álvarez	Positivo	89171907	0	1	0
105	Valeska Francheska Tórrez Escorcia	Positivo	88380230	0	1	0
106	Thelma Lidia González Martínez	Positivo	76064221	0	1	0
107	Alejandra Marcela Maldonado Borge	Positivo	82648931	0	1	0
108	Sara de los Ángeles Aviléz Reyes	Negativo	84834564	0	0	1
109	Cinthia Gabriela Reyes Mendoza	Negativo	76194280	0	0	1
110	María Auxiliadora Echaverry Vasconcelos	Negativo	85253474	0	0	1
111	Leslieth Carolina Méndez Oporta	Negativo	87618225	0	0	1
112	Álvaro Román Martínez Espinoza	Negativo	87877167	0	0	1
113	Álvaro Manuel Méndez Navarrete	Negativo	85963116	0	0	1
114	Alexandra Jomira Pérez Ruiz	Negativo	89881349	0	0	1
115	Karen Melissa López Zeledón	Positivo	83737592	0	1	0
116	Marlon José Martínez Díaz	Negativo	83833099	0	0	1
117	Katherine Daleska Gómez Guevara	Positivo	81862348	0	1	0
118	Roger Solís Paz	Negativo	81349418	0	0	1
119	Jipza Carely Maradiaga Centeno	Negativo	85552887	0	0	1
120	Eddy Alejandro Zamora Aranda	Negativo	88832201	0	0	1
121	Israel Amador Zapata	Negativo	87564807	0	0	1
122	Manuel Méndez Mantilla	Negativo	88777711	0	0	1
123	Luis Fulgencio Báez Lacayo	Positivo	88833506	0	1	0
124	Yader Palma Villanueva	Positivo	88363832/81245356	0	1	0
125	Fernando Antonio Silva Molina	Negativo	88840664	0	0	1
126	Luis Antonio Bustamante Narváez	Positivo	88839842	0	1	0
128	Juana del Rosario Campos Aguilar	Positivo	88231406	0	1	0
129	Fernando Mora Báez	Negativo	88843314	0	0	1
130	Cristhian Manuel Uriarte Hernández	Positivo	78526308	0	1	0
131	Carmen Lissette Castillo Úbeda	Positivo		0	1	0
132	César Gutiérrez Quant	Negativo	88832440	0	0	1
133	Silvia Elena Aguilar Baltodano	Negativo	89655968	0	0	1
134	Johanna Delgado Alfaro	Negativo	85387599	0	0	1
135	José Ángel Montiel Mayorga	Negativo	88873035	0	0	1
136	Sergio Aragón Lara	Negativo	-	0	0	1
137	Ivette Martínez Mairena	Negativo	88556012	0	0	1
138	Mario F. Sequeira	Negativo	88824320	0	0	1
139	Carlos R. Fletes Solano	Positivo	-	0	1	0
140	Alfredo José Zeledón Lacayo	Positivo	88821466	0	1	0
141	Carlos Alberto Conrado Matus	Negativo	88831313	0	0	1
142	Suyen Alejandra Dávila Jiménez	Negativo	84794858	0	0	1
143	Isaías Montealegre López	Positivo	86791582	0	1	0
144	Gemma Janelle Reyes Sing	Negativo		0	0	1
145	Jorge Isaac Eleazar Somarriba	Negativo		0	0	1
146	Erwin Eduardo Rayo López	Positivo	82691692	0	1	0
147	Orlando Martin Granera Llánez	Negativo	89599365	0	0	1
148	Juan Ramón Reyes Marenco	Negativo		0	0	1
149	Sheyla Mercedes Aragón Benavides	Negativo	88820989	0	0	1
150	Ramón Wigberto López Abarca	Negativo		0	0	1
151	Daisy Espinoza de Morales	Positivo	88871607	0	1	0
152	Marina Margarita Morales Espinoza	Negativo		0	0	1
153	Helem de los Ángeles Estrada Uriarte	Positivo	77813270	0	1	0
154	Rosa Elena Sánchez	Negativo	88871607	0	0	1
155	Sandra Torrez Zeledón	Negativo		0	0	1
156	Cesar José Gutiérrez Días	Negativo	83729138	0	0	1
157	Mercedes Diaz Muller	Positivo	87959429	0	1	0
158	Roberto Ernesto Alas Carbajal	Negativo	85912372	0	0	1
159	María Fernanda Pérez Castillo	Negativo	88815754	0	0	1
160	Claudia Patricia Zambrana Aragón	Positivo	88871877	0	1	0
161	Kenia P. Castillo Ríos	Negativo	83729138	0	0	1
162	Salvador Concepción Guzmán Loáisiga	Negativo	86724577	0	0	1
163	Flor de María Romero Flores	Negativo	75421720	0	0	1
165	María Adilia Gutiérrez	Negativo	87959429	0	0	1
166	Luis Edgardo Gutiérrez Quant	Negativo	88830549/88317978	0	0	1
167	Blanca Rosa Ulmos Mora	Negativo	88956753	0	0	1
168	Norma Ermelinda Cascos Marenco	Positivo	88899648/88767113	0	1	0
169	Tania Tamara Auxiliadora Ruiz Rivas	Positivo	83875613	0	1	0
170	Joyssiana Obando	Positivo	86791245	0	1	0
171	Gabriel Guzmán Casco	Negativo	88821429	0	0	1
172	María Patricia Rodríguez Gutiérrez	Negativo	88823609/88766641	0	0	1
173	Nidia M. Báez Cantón	Negativo	89661570	0	0	1
174	Jorge Antonio Sequeira Astorga	Negativo	88823609	0	0	1
175	María Mercedes Somarriba Ortega	Positivo	88568182	0	1	0
176	Francisco Javier Suazo Gómez	Negativo	89222039/78792717	0	0	1
177	Denis Granado Doña	Negativo	88878870	0	0	1
178	Carmen Verónica Avilés H.	Negativo	84813522	0	0	1
179	Alberto Balladares Moreira	Positivo	88869727	0	1	0
180	Nohelia Román Prado	Negativo	87391487	0	0	1
181	Noel Lumbí Ramírez	Positivo	86539114	0	1	0
182	María Elena Molina C.	Negativo	83888105/88267279	0	0	1
183	Daysi Mariana Enríquez Pérez	Negativo	88512478	0	0	1
184	Martha Lizbeth Ríos González	Positivo	87828316	0	1	0
185	Dana Mayela Díaz Gaitán	Negativo	89970334	0	0	1
186	Ezequiel Soto Bravo	Negativo	86889465	0	0	1
187	Alfredo Celedón Fuentes	Negativo	87013104/88821466	0	0	1
188	Francisco Javier Bonilla Gómez	Negativo	86333766	0	0	1
189	Diana Margarita Fuentes González	Positivo	88866821/87236600	0	1	0
190	Marisol de los Ángeles Espinoza Hernández	Negativo	88633123	0	0	1
191	Roberto Jirón Castro	Negativo	88834073	0	0	1
192	Bismark Pérez	Negativo	83804575	0	0	1
193	Cecilia Pérez Mendieta	Negativo	87820428/88452703	0	0	1
194	Leonel Palacio	Positivo	88384942	0	1	0
195	Abraham Montealegre	Negativo	88832160	0	0	1
196	Carlos Neira Cuadra	Negativo	86439892	0	0	1
197	Damari de los Ángeles Pérez Mejía	Negativo	84651052	0	0	1
198	Bismark Roberto Pérez Mendieta	Negativo	88375710	0	0	1
199	Carmen María Sobalvarro Peralta	Negativo	83805410	0	0	1
200	Guisselle Urbina Palacios	Positivo	88844016	0	1	0
201	Jennifer Dávila Ubau	Positivo	88847112	0	1	0
202	Enrique Vega González	Negativo	88502182	0	0	1
203	Jeanin Auxiliadora Ubau Atula	Positivo	86711618	0	1	0
204	Cristóbal Alejandro Solano Jérez	Positivo	88179096	0	1	0
205	Sheyla Silva Bustamante	Negativo	88848131	0	0	1
206	Isbania Elizabeth Ruiz	Negativo	82025508	0	0	1
207	Scarleth Vanessa Vega Rojas	Negativo	86441339	0	0	1
208	Daysi Gabriela López Gómez	Negativo	87960348	0	0	1
209	Sonia González Castellón	Negativo	87869586	0	0	1
220	Elidieth Chévez	Positivo	87755776	0	1	0
221	Humberto Uriel Mendoza Vásquez	Negativo	84388319	0	0	1
222	Guillermo Antonio Carmona Grillo	Negativo	88554019	0	0	1
223	Ángela María Martínez Alemán	Positivo	88508633	0	1	0
224	Dalila del Rosario Ampié Gazo	Negativo	82404868	0	0	1
225	Auxiliadora del Socorro Gutiérrez Jiménez	Negativo	89729447	0	0	1
226	Ana María Pavón Marenco	Negativo	82843489	0	0	1
227	Pedro José Cuadra Carrillo	Negativo	88647602	0	0	1
228	Martha Lorena Morales Molina	Negativo	88952015	0	0	1
229	Zolana Aurora Bustos Palma	Negativo	87321122	0	0	1
230	Leonel Enrique Cabrera Pérez	Negativo	77247702	0	0	1
231	Milagros del Socorro Cortez	Negativo	89116078	0	0	1
232	Carlos José Grusto Téllez	Negativo	88031564	0	0	1
233	Bernarda López Murillo	Positivo	84103069	0	1	0
234	Ada Francis Valle Gómez	Negativo	84239484	0	0	1
235	Mackeyling Elieth Artiaga Gutiérrez	Positivo	81880750	0	1	0
236	Yubelki Lizeth Quintero Ruiz	Positivo	84694028	0	1	0
237	Ada Marcela Flores	Negativo	82236011	0	0	1
238	Blanca Zeneyda Pérez Sunsia	Negativo	57788170	0	0	1
239	Alexis Benjamín Herrera Suárez	Negativo	84665712	0	0	1
240	Ivania Carolina Morales Narváez	Positivo	-	0	1	0
241	Arlen García Mercado	Negativo	83872806	0	0	1
242	Matilda María Reyes Lacayo	Positivo	88830007	0	1	0
243	Rosario Lacayo	Positivo	88231914	0	1	0
244	Ernesto Ruiz Calero	Positivo	88767113	0	1	0
245	Julieta del Carmen Hernández G.	Negativo	82385277	0	0	1
246	Dayanna María Cristina Matus Gómez	Positivo	76274313	0	1	0
250	Martha Ileana Morales Sequeira	Negativo	81373071	0	0	1
251	Marvin William Mayorga García	Negativo	88828942	0	0	1
252	Arlen Patricia Soto López	Negativo	83795782	0	0	1
253	Alvin Alanís González	Negativo	88888122	0	0	1
254	María Nazaret Soza Ramírez	Negativo	85716470	0	0	1
255	Sheyla Verónica Martínez Ríos	Positivo	83503558	0	1	0
256	Yerlin Massiel Moreno Rodríguez	Positivo	86538449	0	1	0
257	Marilyn Rebeca Alemán Mendoza	Negativo	83701418	0	0	1
258	Francisco Manuel Guardado Herrera	Negativa	88531626	0	0	0
259	Maribel Esther López López	Negativo	86231689	0	0	1
260	Dulconiz Concepción Solano García	Positivo	83261428	0	1	0
261	Nojama Yolanda Brizuela Flores	Negativo	77256721	0	0	1
262	Liseth de los Ángeles Ruiz Muñoz	Negativo	58039236	0	0	1
263	Manuel Salvador Bravo Jirón	Negativo	58444049	0	0	1
264	Valeska del Carmen Gutiérrez Hernández	Positivo	84676993	0	1	0
265	Francisco Antonio Hernández Gutiérrez	Negativo	85956158	0	0	1
266	Edda Fátima Quiroz Narváez	Negativo	89881624	0	0	1
267	Nidia Ninoska Núñez Ramírez	Negativo	86511702	0	0	1
268	Jesús David Angulo Hernández	Negativo	87738513	0	0	1
269	Luis Manuel Pérez Figueroa	Negativo	88862714	0	0	1
270	Lawrence Albert Salters Travers	Positivo	89221016	0	1	0
271	Leynis Paola Zapata Amador	Negativo	89530405	0	0	1
272	Karla Patricia Cárdenas Aburto	Positivo	58604844	0	1	0
273	Ericka Carolina Brizuela Polanco	Negativo	58309107	0	0	1
274	Fabrizzio Josue Soza Aguilar	Negativo	84426571	0	0	1
275	Francis Lisseth Ramos Jiménez	Negativo	78139949	0	0	1
276	Raquel Judith López López	Negativo	82582555	0	0	1
277	Patricia Ivonne Baca Sevilla	Negativo	75264856	0	0	1
278	Román Antonio Bojorge Gómez	Negativo	88728592	0	0	1
279	Teresa Mercedes Soto Durán	Negativo	89032912	0	0	1
280	Martha Emelina Boharquez Bravo	Negativo	84180076	0	0	1
281	Luis Ezequiel Conde Flores	Negativo	88853980	0	0	1
282	Rosa Alejandra Duarte López	Positivo	78847540	0	1	0
283	Lorena Angélica Salinas López	Negativo	88833397	0	0	1
284	Douglas José A. Reyes	Negativo	76777540	0	0	1
285	Magdalena Espinoza Aragón	Negativo	78469677	0	0	1
286	María José Bello Gutiérrez	Negativo	77862556	0	0	1
287	Juan Carlos Vélez Ponce	Positivo	88864665	0	1	0
288	Luis Fernando Oporta Campos	Negativo	77020108	0	0	1
289	Miriam Maybel López Madriz	Negativo	55001402	0	0	1
290	Jairo Enrique Chávez González	Positivo	-	0	1	0
291	Karen Fabiola García Cajina	Positivo	86028978	0	1	0
292	Lideth Ananh Hernández González	Negativo	57572528	0	0	1
293	Reyna del Carmen Úbeda Zelaya	Negativo	75497356	0	0	1
294	Verónica Stivaliz Sánchez Rivas	Negativo	85800053	0	0	1
295	Mario Danilo Bravo Guerrero	Negativo	81432923	0	0	1
296	Lorena de los Ángeles Espinoza Sánchez	Positivo	58682619	0	1	0
297	Luz Marina Pastora Urrutia	Negativo	85137469	0	0	1
298	Sergio García William	Negativo	87241211	0	0	1
299	Karen Fabiola Martínez	Negativo	57477962	0	0	1
300	Tito José Gutiérrez Carmona	Negativo	57685502	0	0	1
301	Julissa Alejandra Hernández López	Negativo	85515975	0	0	1
302	Celene Guadalupe Peralta López	Positivo	85322736	0	1	0
303	Sonia Mercedes Martínez Acuña	Positivo	84321196	0	1	0
304	Sheyla Margarita Silva Bustamante	Negativo	88848131	0	0	1
305	Rebeca del Carmen Orozco Vivas	Negativo	86861011	0	0	1
306	Nidia Cantón Jeréz	Negativo	88841788	0	0	1
307	Ivonne Gómez Pasquier	Positivo	88407761	0	1	0
310	Fidel Antonio Morales Espinoza	Positivo	88878292	0	1	0
311	Crisanta Rocha	Negativo	88821744	0	0	1
312	Guisela Peralta Paguaga	Positivo	88542330	0	1	0
313	Mauricio Barrios Johanning	Positivo	88831978	0	1	0
314	Benito Antonio Ramírez Centeno	Negativo	88848131	0	0	1
315	Walkiria Elena Alvarado Quintana	Negativo	88821164	0	0	1
318	Byron Daniel Mena Chávez	Positivo	84533738	0	1	0
322	Stephany Nallely Chow Soto	Negativo	88116684	0	0	1
324	Yuri Azucena Pérez González	Positivo	82834885	0	1	0
326	Norma Aracely Dubón Molineros	Positivo	86718833	0	1	0
327	José Manuel Áreas Lumbí	Negativo	88648089	0	0	1
328	María Mercedes Antón Altamirano	Negativo	89319595	0	0	1
329	Gladys Magaly Zamora Núñez	Positivo	22892105	0	1	0
330	Javier Antonio Sandino R.	Negativo	81514665	0	0	1
331	Ramón Alfonso Zamora Solórzano	Negativo	88832162	0	0	1
332	Juana Ruth Solórzano Rodríguez	Positivo	81572801	0	1	0
333	María Estela Obando Hernández	Negativo	76557018	0	0	1
334	Hazzel González Mendoza	Negativo	84091143	0	0	1
335	Alexander Josué Narváez Canales	Positivo	82044065	0	1	0
336	Manuel Antonio Malespín Vilchez	Negativo	22773305	0	0	1
337	Socorro del Carmen González Flores	Positivo	81044266	0	1	0
338	Melba de Fátima Trejos	Positivo	83995487	0	1	0
339	Héctor Enrique Real	Positivo	88893944	0	1	0
340	Holver Augusto Sánchez Zeledón	Negativo	57512560	0	0	1
341	Alicia del Carmen González Hernández	Negativo	88905310	0	0	1
342	Francisco Antonio Hernández Hernández	Negativo	78070703	0	0	1
343	Katy Verónica Carvajal Palma	Negativo	89001929	0	0	1
344	Aryam Alfonso Mejía Luna	Positivo	58157036	0	1	0
345	Thelma Gabriela Paniagua Lacayo	Negativo	88832867	0	0	1
351	Darling Alvarado Gallejos	Positivo	-	0	1	0
356	Eda Lisseth Muñoz Guardado	Negativo	88748548	0	0	1
357	Clementina Caldera Miranda	Positivo	-	0	1	0
358	Karina de Jesús Villagra Quintanilla	Positivo	84742600	0	1	0
359	Martha Lorena Vanegas Vásquez	Positivo	84798650	0	1	0
360	Elida María Balladares Muñoz	Negativo	86365159/88868315	0	0	1
361	Mariela del Carmen Martínez Roy	Negativo	78167442	0	0	1
362	Jeffrey Mayorga	Positivo	58371994	0	1	0
363	Tania Zamara Carballo López	Negativo	77038431	0	0	1
364	Harry Antonio Martínez	Negativo	89966787	0	0	1
365	Gema del Socorro Aburto Palacios	Negativo	84341094	0	0	1
366	Javier Ernesto Iglesias Pérez	Negativo	88650618	0	0	1
367	Jessly Juvelca Lacayo Aguirre	Negativo	86620348	0	0	1
368	Daysi del Carmen Artola Mejía	Negativo	86801737/88342776	0	0	1
369	María de Jesús Monge	Negativo	89880125	0	0	1
370	María Magdalena Pérez Guido	Negativo	77375348	0	0	1
371	Tania Gabriela Pavón Cárdenas	Negativo	85359689	0	0	1
372	Salvador Antonio Avellán Tapia	Positivo	88863056	0	1	0
373	Blanca María Ulmos Mora	Positivo	88502594	0	1	0
374	Gema Alejandra Flores Flores	Negativo	87775098	0	0	1
375	Regina Martínez Alemán	Negativo	86888577	0	0	1
386	María Estelí Somarriba Palma	Negativo	87590826	0	0	1
387	Rossemery Hernández García	Negativo	76460739	0	0	1
388	Fátima Lorena Artola	Positivo	77349794	0	1	0
389	Ricardo José Altamirano Arguello	Positivo	85882040	0	1	0
390	Rhina Reyes Guevara	Positivo	81428302	0	1	0
391	Moisés David Calero Cano	Positivo	58173521	0	1	0
392	Jorge Jafred Briones Toruño	Negativo	78257833	0	0	1
393	Jenny del Socorro Bermúdez Artola	Negativo	83967895	0	0	1
394	Ann Margulet Downs Álvarez	Negativo	84433575	0	0	1
395	Marvin Arturo Reyes Rosales	Negativo	86116148	0	0	1
396	Karla Patricia Sánchez Gutiérrez	Negativo	87358000	0	0	1
397	María Gabriela Aguirre Zelaya	Negativo	81441201	0	0	1
398	Claudia Bermúdez Quant	Negativo	87609755	0	0	1
399	Aydé Robles Pérez	Positivo	75287596	0	1	0
400	María Jesús Sevilla Sánchez	Negativo	88943094	0	0	1
401	Emeling Anielka Baldelomar Sánchez	Negativo	77197223	0	0	1
402	Haida Castiblanco Urbina	Negativo	87809987	0	0	1
403	Rebeca Elizabeth Aguirre Palma	Negativo	84995775	0	0	1
404	Jairo Faustino Carios Castiblanco	Negativo	87893640	0	0	1
405	Elda Navarro Tercero	Negativo	89664293	0	0	1
406	Idania María Marenco	Positivo	89550466	0	1	0
407	Julieta Elizabeth Peña Quiroz	Negativo	75283379	0	0	1
408	Martha Ruth Tenorio Berroterán	Positivo	89746099	0	1	0
409	Jahosca Guerrero Cruz	Negativo	87536016	0	0	1
410	Belkis Dayana Bravo Vega	Negativo	82530285	0	0	1
411	Fátima Escarleth Tuckler Torrez	Positivo	88825459	0	1	0
412	Mayela de los Ángeles Arteaga Miranda	Negativo	88170946	0	0	1
413	Adrián Jovany García Pavón	Positivo	83906210	0	1	0
414	Mireya d la Concepción Pérez Lacayo	Positivo	83856414	0	1	0
415	Zaida Azilé Ebanks Pardo	Negativo	88757207	0	0	1
426	Carlos Daniel Montenegro Barrios	Positivo	89582130	0	1	0
427	Ivania del Socorro Jirón Gavarrete	Negativo	89545000	0	0	1
428	Flor de María Tapia Tijerino	Negativo	88114062	0	0	1
429	Sergio Watson	Negativo	88868176	0	0	1
430	Celia Adelayda Flores Hernández	Positivo	88666877	0	1	0
431	William José Abdalah Ramírez	Positivo	88317777	0	1	0
433	Karen Yoselieth Téllez Guerrero	Negativo	77653588	0	0	1
434	Enrique Vega González	Negativo	88502182	0	0	1
437	Ana Mercedes Marenco Jiménez	Negativo	86620015	0	0	1
438	Seydi Massiel Amador Delgadillo	Positivo	86466918	0	1	0
439	Katherin Roxana Díaz García	Negativo	81271284	0	0	1
440	Valeska Lissette Salas	Negativo	84285065/89932370	0	0	1
441	Jairo Moreno Toval	Negativo	81557023	0	0	1
442	Anielka Lucia Velásquez Silva	Negativo	89341016	0	0	1
443	Tomas Berrios Quezada	Positivo	89970700	0	1	0
444	Ana Alicia Ortiz Castillo	Negativo	82853355	0	0	1
445	Flora Esther Duarte Cantillano	Positivo	81875345	0	1	0
446	Jazkairr Alguera Toruño	Positivo	88096473	0	1	0
447	Sara Liz Obando Flores	Positivo	-	0	1	0
448	Johnny Giusto	Positivo	82941958	0	1	0
449	Karla del Carmen Cajina López	Positivo	77943151	0	1	0
450	Seydi Massiel Amador Delgadillo	Negativo	86466918	0	0	1
451	Carmen Isabel Cajina López	Negativo	82578011	0	0	1
452	Alfredo José Saavedra Dolmuz	Positivo	88842587	0	1	0
453	Mercedes Patricia Méndez Tovar	Negativo	89912227	0	0	1
454	Juan Pablo Hernández Henríquez	Positivo	84126794	0	1	0
455	Kenia Tatiana Álvarez Fajardo			1	0	0
456	Carlos Antonio Neira Cuadra	Negativo	66439892	0	0	1
478	Álvaro Arturo Alemán Aguirre	Positivo	86633562	0	1	0
479				1	0	0
480				1	0	0
481				1	0	0
482				1	0	0
483				1	0	0
484				1	0	0
485				1	0	0
486				1	0	0
487				1	0	0
488				1	0	0
489				1	0	0
490				1	0	0
491				1	0	0
492				1	0	0
493				1	0	0
494				1	0	0
495				1	0	0
496				1	0	0
497				1	0	0
498				1	0	0
499				1	0	0
500				1	0	0
501				1	0	0
502				1	0	0
503				1	0	0
504				1	0	0
505				1	0	0
506				1	0	0
507				1	0	0
508				1	0	0
509				1	0	0
510				1	0	0
511				1	0	0
512				1	0	0
513				1	0	0
514				1	0	0
515				1	0	0
516				1	0	0
517				1	0	0
518				1	0	0
519				1	0	0
520				1	0	0
521				1	0	0
522				1	0	0
523				1	0	0
524				1	0	0
525				1	0	0
526				1	0	0
527				1	0	0
528				1	0	0
529				1	0	0
530				1	0	0
531				1	0	0
532				1	0	0
533				1	0	0
534				1	0	0
535				1	0	0
536				1	0	0
537				1	0	0
538				1	0	0
539				1	0	0
540				1	0	0
541				1	0	0
542				1	0	0
543				1	0	0
544				1	0	0
545				1	0	0
546				1	0	0
547				1	0	0
548				1	0	0
549				1	0	0
550				1	0	0
551				1	0	0
552				1	0	0
553				1	0	0
554				1	0	0
555				1	0	0
556	Jeffrey Reyes García	Positivo	-	0	1	0
557				1	0	0
558				1	0	0
559	Fátima Hernández Reyes	Negativo	88798921	0	0	1
560	Carolina del Socorro Morales Arauz	Negativo	87051207	0	0	1
561	Walkenia Beatriz Meza Quezada	Negativo	84875933	0	0	1
562	David Mauricio Chamorro Parrales	Negativo	-	0	0	1
563	Isaí García	Positivo	75512540	0	1	0
564	Maritza Ruiz Méndez	Negativo	-	0	0	1
565				1	0	0
				81	123	278
				DENEGADOS	POSITIVOS	NEGATIVOS
			TOTAL	484	401

## Sheet: VERIFICAR DATOS FALTANTES
ITEM	SEMANA	NÚMERO DE FICHA	RESULTADO	NOMBRE	EDAD	MASCULINO	FEMENINO	FECHA DE TOMA DE MUESTRA	MÉDICO	PERSONAL DE ENFERMERIA	OTROS	OBSERVACION DE PROFESION	UNIDAD DE SALUD	NÚMERO DE CELULAR	Asintomático	FIEBRE		TOS SECA		CANSANCIO		DIFICULTAD PARA RESPIRAR		DOLOR O PRESION EN EL PECHO		DOLOR DE GARGANTA		DOLOR DE CABEZA		CONJUNTIVITIS		DIARREA		PÉRDIDA DEL SENTIDO DEL OLFATO Y DEL GUSTO		INCAPACIDAD PARA HABLAR O MOVERSE		MOLESTIAS Y DOLORES		FECHA INICIO DE SINTOMAS	OBSERVACION DE SINTOMAS	HIPERTENSIÓN		DIABETES		ENFERMEDAD CORONARIA		OBESIDAD
8	1	9	NEGATIVO	Rita Padilla	47		1	2020-06-22				SIN DATO	Hospital Roberto Calderón	83808127	0		1		1	1			1		1	1		1			1	1			1		1		1	2020-05-26	Zumbido de oídos		1		1		1		1
11	1	12	NEGATIVO	Lizeth del Socorro Pérez Dávila			1	2020-06-22				ASISTENTE CLINICO	Hospital Roberto Calderón	84775800	0		1		1		1		1		1		1		1		1	1			1		1		1				1		1		1		1
58	1	60	POSITIVO	Alberto José Luna Chaverry	30	1		2020-06-26				GENERAL	Hospital Bautista	84901907	0		1	1			1		1		1		1		1		1		1		1		1		1	2020-06-24			1		1		1		1
59	1	61	POSITIVO	Seydi Abigail Sánchez López	23		1	2020-06-25				BIOANALISTA	Hospital Bautista	-	1		1		1		1		1		1		1		1		1		1		1		1		1				1		1		1		1
64	1	66	POSITIVO	Graham Daniel Cerda Duarte	23	1		2020-06-25					Hospital Bautista	88117119	1		1		1		1		1		1		1		1		1		1		1		1		1				1		1		1		1
67	1	69	NEGATIVO	Ramón Vanegas Carrero		1						NEFROLOGÍA	Hospital Bautista	87320222	1		1		1		1		1		1		1		1		1		1		1		1		1				1		1		1		1
95	1	97	NEGATIVO	Moisés Francisco Mayorga Rayo		1								78208610	1		1		1		1		1		1		1		1		1		1		1		1		1				1		1		1		1
109	2	111	NEGATIVO	Leslieth Carolina Méndez Oporta	25		1	2020-06-29				SIN DATO	Hospital Bautista	87618225	1		1		1		1		1		1		1		1		1		1		1		1		1				1		1		1		1
116	2	118	NEGATIVO	Roger Solís Paz	51	1		2020-06-29					Hospital Bautista	81349418	1		1		1		1		1		1		1		1		1		1		1		1		1			1			1		1		1
120	2	122	NEGATIVO	Manuel Méndez Mantilla	53	1		2020-06-30				SIN DATO	Hospital Vivian Pellas	88777711	0		1		1		1		1		1		1		1		1		1		1		1	1				1			1		1		1
136	2	139	POSITIVO	Carlos R. Fletes Solano		1		2020-07-01				SIN DATO	Hospital Vivian Pellas	-	1		1		1		1		1		1		1		1		1		1		1		1		1			1		1			1		1
137	2	140	POSITIVO	Alfredo José Zeledón Lacayo	56	1		2020-07-01				SIN DATO	Hospital Vivian Pellas	88821466	1		1		1		1		1		1		1		1		1		1		1		1		1			1			1		1	1
148	3	151	POSITIVO	Daisy Espinoza de Morales	75		1	2020-07-07					Hospital Vivian Pellas	88871607	0		1		1		1		1		1		1	1			1		1		1		1		1	2020-07-01		1			1		1		1
219	3	234	NEGATIVO	Ada Francis Valle Gómez	37		1	2020-07-07					Hospital Salud Integral	84239484	1		1		1		1		1		1		1		1		1		1		1		1		1				1		1		1		1
253	3	271	NEGATIVO	Leynis Paola Zapata Amador	26		1	2020-07-07					Hospital Salud Integral	89530405	1		1		1		1		1		1		1		1		1		1		1		1		1				1		1		1		1
277	3	295	NEGATIVO	Mario Danilo Bravo Guerrero		1								81432923	1		1		1		1		1		1		1		1		1		1		1		1		1				1		1		1		1
288	3	306	NEGATIVO	Nidia Cantón Jeréz	60		1	2020-07-07						88841788	0		1		1		1		1		1		1	1			1		1		1		1		1	2020-06-30			1		1		1		1
295	3	314	NEGATIVO	Benito Antonio Ramírez Centeno	57	1		2020-07-08					Hospital Vivian Pellas	88848131	0	1		1		1			1	1		1		1			1		1		1		1	1		2020-06-20		1			1		1		1
298	3	322	NEGATIVO	Stephany Nallely Chow Soto			1							88116684	1		1		1		1		1		1		1		1		1		1		1		1		1				1		1		1		1
304	3	330	NEGATIVO	Javier Antonio Sandino R.		1								81514665	1		1		1		1		1		1		1		1		1		1		1		1		1				1		1		1		1
314	4	340	NEGATIVO	Holver Augusto Sánchez Zeledón		1								57512560	1		1		1		1		1		1		1		1		1		1		1		1		1				1		1		1		1
317	4	343	NEGATIVO	Katy Verónica Carvajal Palma	42		1	2020-07-14						89001929	0		1		1		1		1	1			1		1		1		1		1		1		1				1		1		1		1
343	4	388	POSITIVO	Fátima Lorena Artola			1						Hospital Vivian Pellas	77349794	1		1		1		1		1		1		1		1		1		1		1		1		1				1		1		1		1
345	4	390	POSITIVO	Rhina Reyes Guevara			1						Hospital Vivian Pellas	81428302	1		1		1		1		1		1		1		1		1		1		1		1		1				1		1		1		1
362	4	407	NEGATIVO	Julieta Elizabeth Peña Quiroz	36		1	2020-07-14					Hospital Vivian Pellas	75283379	1		1		1		1		1		1		1		1		1		1		1		1		1				1		1		1		1
377	4	433	NEGATIVO	Karen Yoselieth Téllez Guerrero	27		1	2020-07-16					Hospital Vivian Pellas	77653588	1		1		1		1		1		1		1		1		1		1		1		1		1				1		1		1		1
400	5	478	POSITIVO	Álvaro Arturo Alemán Aguirre	49	1		2020-07-23				Negado	Hospital Bautista	86633562	0		1	1			1		1		1		1		1		1		1		1	1			1	2020-07-21		1			1		1	1
[truncated: 6 more columns]

## Sheet: Hoja 3
	POSITIVOS	NEGATIVOS	TOTAL
SEMANA 1	18	77	95
SEMANA 2	34	71	105
SEMANA 3	34	77	111
SEMANA 4	24	53	77
SEMANA 5	12	12	24
								EDAD POSI
SEMANA	POSITIVOS	NEGATIVOS	SUBTOTAL	ELIMINADOS	NUMERO	TOTAL		44
SEMANA 1	20	76	96	2	4-23	94		55
SEMANA 2	34	71	105	1	205	104		25
SEMANA 3	34	77	111	0		111		36
SEMANA 4	24	53	77			77		29
SEMANA 5	12	12	24	3	350- 432- 435	21		36
	124	289	413	6		407
								56
Personal de salud identificado		381						26
Sin dato		26						45
								40
								20
								25
								30
								23
								42
								23
								29
								25
								30
								27
								26
								39
								33
								29
								26
								71
								43
								35
								36
								50
								56
								45
								75
								31
								50
								31
								58
								31
								41
								56
								53
								36
								53
								54
								53
								42
								65
								48
								60
								49
								36
								24
								27
								46
								54
								60
								61
								23
								46
								29
								29
								34
								42
								42
								26
								53
								29
								34
								51
								25
								24
								59
								34
								50
								62
								43
								31
								41
								45
								49
								24
								30
								52
								35
								27
								68
								41
								38
								27
								29
								57
								54
								24
								30
								32
								27
								45
								41
								41
								34
								65
								26
								48
								48
								38
								28
								20
								31
								49
								24

## Sheet: Hoja4
EDAD
44
55
25	19	Mín
36	29	Q1
29	38	Mediana
36	49.5	Q3
	75	Máx
56
26
45
40
20
25
30
23
42
23
29
25
30
27
26
39
33
29
26
71
43
35
36
50
56
45
75
31
50
31
58
31
41
56
53
36
53
54
53
42
65
48
60
49
36
24
27
46
54
60
61
23
46
29
29
34
42
42
26
53
29
34
51
25
24
59
34
50
62
43
31
41
45
49
24
30
52
35
27
68
41
38
27
29
57
54
24
30
32
27
45
41
41
34
65
26
48
48
38
28
20
31
49
24
19
