# Supplementary material for: First report on prevalence of SARS-CoV-2 infection among health-care workers in Nicaragua
Source: PLoS One. 2021 Jan 27;16(1):e0246084. doi: 10.1371/journal.pone.0246084 (PMC7840011; doi:10.1371/journal.pone.0246084)
Supplement: S3 Table — (XLSX) [file pone.0246084.s003.xlsx]

## Sheet: Hoja1
Prevalence of SARS-CoV-2 among health-care workers in Nicaragua
Asociation analysis on positivity test and risk factors
Associated risk factors		N	Positivity rate n/N - %		X2	P	OR	IC95%
1	≥ 40 y.o. Vs <40 y.o.	384	60/154- 39,2%	62/230- 27,0%	6.132	0.00922889	1.72958	1,1 - 2.7
1.1a	Male	139	25/73 - 34,2%	22/66 - 33.3%	0.013	0.526626	1	0,5- 2,1
1.1b	Female	245	35/81 - 43,2%	40/164 - 24,4%	9.041	0.00233653	2.3587	1,3 - 4,1
1.2a	Public Hospitals	42	6/13 - 46,2%	11/29 - 38,0%	0.252	0.73773	1.4026	0,4 - 5,2
1.2b	Private Hospitals	342	54/141 - 38,3%	51/201 -25,4%	6.506	0.0124524	1.82556	1,1 - 2,9
1.3a	Physicians	201	44/113 -38,9%	23/88 - 26,1%	3.648	0.0386826	1.80214	1,0 - 3,3
1.3b	Nurses and medical assistants	183	16/41 - 39,0%	39/142 - 27,5%	2.022	0.177536	1.69026	0,8 - 3,5
1.4a	Comorbidity	96	30/75- 40,0%	8/21 - 38,1%	0.025	1	1.08333	0,4 - 2,9
1.4b	No comorbidities	288	30/79 - 38,0%	54/209 - 25,8%	4.008	0.0315725	1.75737	1,1 - 2,7
2	Public hospitals Vs Private hospitals	402	17/44 - 38,6%	105/358 - 29,3%	1.606	0.137654	1.51711	0,8 - 2,9
2.1a	Male	146	8/14 - 57,1%	39/132 - 29,5%	4.416	0.0391867	3.17949	1,1 -9,8
2.1b	Female	256	9/30 - 30,0%	66/226 - 29,2%	0.008	0.539975	1.03896	0,4 - 2,4
3	No symptoms/Asymptomatic Vs.at least one COVID-19 symptom	402	67/263- 25,5%	55/139 - 39,6%	8.545	0.00431155	0.522078	0,3 - 0,8
3.1a	Men	146	23/94 - 24,5%	24/52 - 46,2%	7.213	0.00959362	0.377934	0,2 - 0,8
3.1b	Women	256	44/169 - 26,0%	31/87 - 35,6%	2.554	0.113763	0.635871	0,4 - 1,1
3.2a	≥ 40 y.o.	267	45/170 - 26,5%	41/97 - 42,3%	7.059	0.00967559	0.491707	0,3 - 0,8
3.2b	<40 y.o.	117	22/82- 26,8%	14/35 - 40,0%	1.998	0.190988	0.55	0,2 - 1,3
3.3a	Physicians	208	37/139 - 26,6%	30/69 - 43,5%	6.002	0.0180688	0.471569	0,3 - 0,9
3.3b	Nurses and medical assistants	194	30/124 - 24,2%	25/70 - 35,7%	2.924	0.0987142	0.574468	0,3 - 1,1
3.4b	Public Hospitals	44	3/13 - 23,1%	14/31- 45,2%	1.884	0.197937	0.364286	0,1 - 1,6
3.4a	Private Hospitals	358	64/250 - 25,6%	41/108 - 38,0%	5.561	0.0226913	0.562287	0,3 - 0,9
3.5a	With comorbidity	103	16/60 - 26,7%	22/43 - 51,2%	6.456	0.0136046	0.347107	0,2 - 0,8
3.5b	No comorbidities	299	51/203 - 25,1%	33/96 - 34,4%	2.762	0.100471	0.64055	0.4 - 1,1
4.1	Samples taken during 1st week Vs 2nd or later	97	13/29 - 44,8%	30/68 - 44,1%	0.004	1	1	0,4 - 2,5
4.2	Samples taken during 2nd week Vs 3rd or later	97	23/52 - 44,2%	20/45 - 44,4%	0	1	1	0,4 - 2,2
5	Morbidity Vs absence of comorbidity	384	38/96 - 39,6%	84/288 - 29,2%	3.604	0.0393508	1.59113	1,0 - 2,6
5.1a	≥ 50 y.o.	82	16/47 - 34,0%	14/35 - 40,0%	0.307	0.646278	0.774194	0,3 - 1,9
5.1b	<50 y.o.	302	22/49 - 44.9%	70/253 - 27,7%	5.753	0.0264567	2.13016	1,1 - 4,0
5.2a	One week with symptoms	29	8/15 - 53,3%	5/14 - 35,7%	0.909	0.462137	2.05714	0,5 - 9,1
5.2b	Two weeks or more with symptoms	68	9/13 - 69,2%	21/55 - 38,2%	4.112	0.0430796	3.64286	1,0 - 13,3
5.3a	No symptoms/Asymptomatics	263	16/60 - 26,7%	51/203 - 25,1%	0.058	0.866346	1.08378	0,6 - 2,1
5.3b	One or more symptoms	139	22/43 - 51,2%	33/96 - 34,4%	3.5	0.046718	2.0	1,0 - 4,1
5.4a	Family member with COVID-19 symptoms	94	12/20 - 60,0%	27/74 - 36,5%	3.586	0.051	2.61111	1,0 - 7,2
5.4b	No family member with COVID-19 symptomos	308	26/83 - 31,3%	57/225 - 25,3%	1.106	0.313	1.34441	0,8 - 2,3
6	Obesity Vs. No obesity	402	9/22 - 40,9%	113/380 - 29,7%	1.228	0.339238	1.63581	0,7 - 3,9
6.1a	Physicians	208	7/12 - 58,3%	60/196 - 30,6%	3.979	0.05	3.17333	1,0 - 10,4
6.1b	Nurses and Medical assitants	194	2/10 - 20,0%	53/184 - 28,8%	0.362	0.72769	0.617925	0,1 - 3,0
7	HCW with family member with COVID-19 symptoms Vs. No family member with COVID-19	402	39/94 - 41,5%	83/08 - 26,9%	7.204	0.0101029	1.92223	1,2 - 3,1
7.1a	Men	146	12/30 - 40,0%	35/116 - 30,2%	1.055	0.380795	1.54286	0,7 - 3,5
7.1b	Women	256	27/64 - 42,2%	48/1192 - 25,0%	6.846	0.0112182	2.18919	1,2 - 4,0
7.2a	Physicians	208	24/53 - 45,3%	43/155 - 27,7%	5.565	0.0262455	2.15557	1,1 - 4,1
7.2b	Nurses and Medical Assitants	194	15/41 - 36,6%	40/153 - 26,1%	1.736	0.241156	1.62981	0,8 - 3,4
7.3a	≥ 30 y.o.	267	26/60 - 43,3%	60/207 - 29,0%	4.386	0.0419473	1.87353	1,0 - 3,4
7.3b	<30 y.o.	117	13/29 - 44,8%	23/88 - 26,1%	3.577	0.0504719	2.2962	1,0 - 5,5
7.4a	Public hospitals	44	7/14 - 50,0%	10/30 -33,3%	1.118	0.334039	2	0,5 - 7,3
7.4b	Private hospitals	358	32/80 - 40,0%	73/278 - 26,3%	5.659	0.0252035	1.87215	1,1 - 3,1
	Continua ……
7	HCW with family member with COVID-19 symptoms Vs. No family member with COVID-19	402	39/94 - 41,5%	83/08 - 26,9%	7.204	0.0101029	1.92223	1,2 - 3,1
7.5a	No symptoms/Asymptomatics	263	22/53 - 41,5%	45/210 - 21,4%	8.988	0.00442233	2.60215	1,4 - 4,9
7.5b	One symptom or more	139	17/41 - 41,5%	38/98- 38,8%	0.087	0.849684	1.11842	0,5 - 2,4
7.6a	Comorbidities	103	12/20 - 60,0%	26/83- 31,3%	5.692	0.0216901	3.01442	1,1 - 8,4
7.6b	No comorbidities	299	27/74 - 36,5%	57/225 - 25,3%	3.429	0.0459388	1.69317	1,0 - 3,0
7.7a	Hypertension	72	7/12 - 58,3%	15/60 - 25,0%	5.236	0.0369037	3.28846	1,2 - 9,0
7.7b	No hypertension	330	32/82 - 39,0%	68/248 - 27,4%	3.93	0.0339357	1.69412	1,0 - 2,9
7.8a	No PPE	26	4/7 - 57,1%	7/19 - 36,8%	0.864	0.406522	2.28571	0,4 - 13,3
7.8b	Using PPE	376	35/87 - 40,2%	76/289 - 26,3%	6.239	0.0156932	1.88639	1,1 - 3,1
8	Diabetes Vs No Diabetes	402	9/19 - 47,4%	113/383 - 29,5%	2.733	0.123981	2.15044	0,8 - 5,4
8.1a	No symptoms/Asymptomatic	263	3/11 - 27,3%	64/252 - 25,4%	0.02	1	1.10156	0,3 - 4,3
8.1b	One or more symptoms	139	6/8 - 75,0%	49/131 - 37,4%	4.457	0.0423859	5.02041	1.0 -25,9
8,2a	Comorbidity	103	22/72 - 30,6%	16/31 - 51,6%	4.127	0.036	0.4125	0,2 - 0,9
8.2b	No comorbidity	299	n=0	84/299 - 28,1%	n.a	n.a	n.a	n.a
9	Hypertension Vs No Hypertension	384	22/68 - 32,4%	100/316 - 31,6%	0.013	0.88701	1.03304	0,6 - 1,8
9.1a	≥ 50 y.o.	82	9/39 - 23,1%	21/43 - 48,8%	5.85	0.0216728	0.314286	0,1 - 0,8
9.1b	<50 y.o.	302	13/29 - 44,8%	79/273 - 28,9%	3.125	0.063	1.99525	0,9 - 4,3
